# Supplementary material for: Human pancreatic ductal cells from non-diabetic donors function as non-professional antigen-presenting cells upon inflammatory cytokine exposure
Source: Diabetologia. 2026 May 7;69(8):2323–37. doi: 10.1007/s00125-026-06746-x (PMC13310231; doi:10.1007/s00125-026-06746-x)
Supplement: Supplementary file 2 — Supplementary file2 (XLSX 353 KB) [file 125_2026_6746_MOESM2_ESM.xlsx]

## Sheet: ESM Table 1
ESM Table 1. Donor characteristics
Donor ID	Age	Sex	Race	BMI	HbA1c	Figure:
Hu1060	28	Female	Hispanic	22	0.048	2a-d, 2k-n, 5a-b, ESM 3c-d, ESM 4a-d, ESM 9b-d
Hu1076	35	Male	Hispanic	24.36	0.054	1b-c
Hu1096	53	Female	Caucasian	28	0.055	3b-c, 4b, ESM 6a-f
Hu1107	45	Male	Hispanic	26.5	0.046	1b, 2a-d, ESM 3c-d
Hu1108	30	Male	Hispanic	23.3	0.05	1b-c, 1d-i, 2a-d, ESM 1b-j, ESM 3c-f
Hu1112	43	Female	Caucasian	24.9	0.049	1b, 2k-n, ESM 4a-d
Hu1113	38	Male	Hispanic	23.8	0.051	1b
Hu1114	27	Male	Hispanic	24.7	0.05	1b, 2a-d, 5a-b, ESM 3c-d, ESM 9b-d
Hu1116	52	Male	Caucasian	20.7	0.05	2a-d, ESM 3c-f
Hu1123	51	Male	Hispanic	36	0.054	1b
Hu1126	50	Female	Asian	23	0.056	2a-d, ESM 3c-d
Hu1131	29	Female	Hispanic	24	0.043	1b
Hu1145	44	Male	African American	30	0.052	1b-c, 1d-i, 2a-d, 2k-n, 5a-b, ESM 1b-j, ESM 3c-d, ESM 4a-d, ESM 9b-d
Hu1167	33	Male	Caucasian	33	0.053	1d-i, 3b-c, 4b, ESM 1b-j, ESM 6a-f
Hu1183	28	Male	Caucasian	21.04	0.055	1b-c, 2a-d, 2k-n, 5a-b, ESM 3c-d, ESM 4a-d, ESM 9b-d
Hu1186	33	Male	Caucasian	28.09	0.048	ESM 7b-d, ESM 8b
Hu1198	46	Female	Asian	24.38	0.055	5d, 5f
Hu1200	35	Male	Hispanic	31.31	0.055	5c-f, ESM 9e-f
Hu1204	21	Male	Caucasian	19.72	0.052	2a-d, ESM 3c-f
Hu1218	44	Male	Caucasian	24.38	0.053	5d, 5f
Hu1234	25	Male	Caucasian	22.3	0.051	1d-i, 2a-d, ESM 1b-j, ESM 3c-d
Hu1262	39	Male	Caucasian	33	0.05	3b-c, 4b, ESM 6a-f
Hu1276	22	Male	Hispanic	20.2	0.053	2a-d, ESM 3c-d

## Sheet: ESM Table 2
ESM Table 2. Summary of donor characteristics
	Mean ± SD	Lower limit	Upper limit
Age (years)	37.00 ± 9.93	21	53
Body Mass Index (BMI) (kg/m2)	25.59 ± 4.46	19.72	36
HbA1c (%)	5.14 ± 0.32	4.3	5.6

## Sheet: ESM Table 3
ESM Table 3. List of reagents used in suspension culture
Reagent	Final Concentration	Company	Catalog number
DMEM/F12		Corning	10-092-CV
KSR	0.1	Thermo Fisher	10828-028
Nicotinamide	10 mM	Sigma-Aldrich	N0636
Gastrin II Sulfated	100 nM	Sigma-Aldrich	G1260
rm R-Spondin1	750 ng/ml	R&D Systems	3474-RS
rh EGF	50 ng/ml	R&D Systems	236-EG
rm Noggin	100 ng/ml	R&D Systems	1967-NG
A83-01	500 nM	Tocris	2939
Y-27632	10 µM	R&D Systems	1254/10

## Sheet: ESM Table 4
ESM Table 4. List of proinflammatory cytokines used in suspension culture
Unit Conversion Table: Protein Reference Standards. Available from https://www.rndsystems.com/resources/technical-information/unit-conversion-table. Accessed 01 August 2025
	rh TNF-α (R&D Systems, 210-TA-005/CF)	rh IL-1β (R&D Systems, 201-LB-005/CF)	rh IFN-γ (R&D Systems, 285-IF-100/CF)
25x	25 IU/ml (0.329 ng/ml)	2.5 IU/ml (0.017875 ng/ml)	25 IU/ml (1.25 ng/ml)
100x	100 IU/ml (1.316 ng/ml)	10 IU/ml (0.0715 ng/ml)	100 IU/ml (5 ng/ml)
250x	250 IU/ml (3.29 ng/ml)	25 IU/ml (0.17875 ng/ml)	250 IU/ml (12.5 ng/ml)
500x	500 IU/ml (6.58 ng/ml)	50 IU/ml (0.3575 ng/ml)	500 IU/ml (25 ng/ml)
1000x	1000 IU/ml (13.16 ng/ml)	100 IU/ml (0.715 ng/ml)	1000 IU/ml (50 ng/ml)

## Sheet: ESM Table 5
ESM Table 5. List of TaqMan probes used in quantitative reverse transcription-polymerase chain reaction (qRT-PCR)
Human gene	Assay ID
ACTB (β-actin)	Hs01060665_g1
HLA-DRA	Hs00219575_m1
CIITA	Hs00172094_m1

## Sheet: ESM Table 6
ESM Table 6. Differentially expressed genes (DEGs) in human ductal cells in response to 250x cytokines.
Comparisons were made between the “250x” dose of cytokines versus vehicle from bulk RNA sequencing analysis on 4 donors, related to Fig. 1. Genes shown met the criteria of p<0.05, FDR<0.05, │Log2 FC│≥1.0 and average FPKM value >1.0 in at least one of the cytokine and vehicle treatment groups.
Genes	log(2)FC	p-value	FDR
CXCL9	11.3415	2.79162e-06	6.76336e-05
CXCL10	11.1362	1.25665e-06	3.94928e-05
IDO1	11.0835	1.41327e-06	4.28848e-05
CXCL11	11.0089	9.45663e-07	3.31827e-05
GBP4	10.7534	1.396e-08	1.71523e-06
GBP5	10.6686	5.38905e-08	4.21361e-06
NOS2	10.1173	4.84765e-09	9.41461e-07
CSF3	9.22202	5.59572e-05	0.000531792
CCL5	8.78707	2.19245e-08	2.25635e-06
USP30-AS1	8.7168	9.06055e-05	0.000758152
CCL8	8.71281	1.1666e-08	1.54363e-06
LGALS17A	8.63474	0.00011248	0.000892764
DUOXA2	8.56955	7.16304e-11	1.51695e-07
GBP7	8.55602	0.000145227	0.00107215
HLA-DQB2	8.37515	0.00016347	0.00116885
SAA1	8.37103	2.8263e-08	2.72252e-06
HLA-DRA	8.14417	1.00979e-10	1.51987e-07
CPXM1	8.13583	3.74879e-09	8.6806e-07
IL33	8.07659	4.57306e-10	2.92578e-07
TRIM31	7.89549	8.59296e-08	5.93399e-06
CIITA	7.66774	8.81876e-11	1.51695e-07
XAF1	7.6346	3.48593e-09	8.51573e-07
DUOX2	7.53336	5.20929e-09	9.89955e-07
CD38	7.52862	4.32713e-08	3.61826e-06
HLA-DQA1	7.48394	8.13095e-10	3.555e-07
SLC6A14	7.44949	2.66366e-08	2.62895e-06
FAM26F	7.33882	0.000686294	0.00341051
GJA4	7.0858	1.9617e-08	2.07951e-06
SAA2	7.00779	3.81628e-07	1.74722e-05
RARRES3	6.95087	5.15134e-12	6.20273e-08
UBD	6.86066	2.39087e-08	2.37921e-06
OAS2	6.7645	1.14649e-09	4.1833e-07
IFI44L	6.76383	3.24307e-08	3.01151e-06
APOL3	6.60882	1.27064e-07	7.7664e-06
IFITM1	6.55362	3.78591e-08	3.34146e-06
HAPLN3	6.54419	5.18782e-10	2.9746e-07
VNN3	6.52525	3.1059e-06	7.27589e-05
HLA-DRB1	6.44062	6.76601e-09	1.09689e-06
TRIM40	6.41317	4.19398e-06	8.8596e-05
CD7	6.3604	5.77489e-06	0.000111614
C1S	6.35337	3.82959e-08	3.34146e-06
HLA-DRB5	6.32594	3.60341e-10	2.81089e-07
SERPINB7	6.26016	7.43453e-08	5.35873e-06
MIR3142HG	6.13961	1.28709e-05	0.000190993
IL36G	6.11934	1.60798e-05	0.00022153
VNN2	6.11441	1.4933e-09	4.68996e-07
HLA-DOA	6.1118	1.78417e-08	1.9503e-06
GBP1	6.04121	6.33461e-10	3.17813e-07
IRF8	5.94783	1.15282e-08	1.54234e-06
APOL1	5.9227	7.80138e-11	1.51695e-07
HLA-DQA2	5.84491	9.72034e-07	3.31827e-05
HLA-DMB	5.82922	4.85969e-10	2.92578e-07
BATF2	5.74808	1.39035e-09	4.52466e-07
PLA1A	5.6762	3.16944e-08	3.00497e-06
KRT39	5.67171	5.42318e-06	0.000107402
HLA-DQB1	5.6334	7.95059e-08	5.59842e-06
APOL4	5.62738	1.07619e-07	6.95731e-06
CCL22	5.62691	6.28204e-08	4.78788e-06
WARS	5.62079	6.86736e-10	3.3076e-07
C1R	5.60194	7.65838e-08	5.42439e-06
SECTM1	5.5135	1.01324e-08	1.45243e-06
ISG20	5.399	9.34759e-10	3.555e-07
ICAM4	5.30358	2.62072e-06	6.49302e-05
CD74	5.26967	6.10049e-10	3.17813e-07
IL18BP	5.24389	1.82541e-08	1.96248e-06
TGM2	5.20977	1.34925e-07	8.04275e-06
CX3CL1	5.18839	1.72886e-08	1.94553e-06
IFIT3	5.13978	1.89403e-11	7.602e-08
HLA-DMA	5.1223	8.94425e-10	3.555e-07
TBX21	5.11006	4.3732e-06	9.12611e-05
PIGR	5.10254	1.9688e-08	2.07951e-06
PTAFR	5.04043	2.00767e-08	2.10211e-06
GBP2	5.03017	1.80428e-09	5.27215e-07
SNCAIP	4.88766	5.22248e-07	2.16841e-05
XDH	4.85052	2.29675e-05	0.000287775
KYNU	4.84023	7.54416e-10	3.49382e-07
CD274	4.80932	1.29426e-08	1.62266e-06
EPSTI1	4.80283	6.55996e-08	4.90611e-06
PDCD1LG2	4.79316	1.51007e-06	4.47851e-05
CXCL5	4.73247	1.05018e-06	3.47397e-05
TRIM15	4.69068	2.68235e-06	6.59146e-05
HLA-DPA1	4.67982	7.63176e-06	0.000136247
MCUB	4.65169	9.2661e-09	1.3462e-06
IRF1	4.61019	3.73509e-10	2.81089e-07
SAMD9L	4.59976	2.05642e-10	2.38882e-07
IL4I1	4.52805	2.27796e-06	5.91141e-05
KLHDC7B	4.51544	1.133e-05	0.000175992
TNFRSF1B	4.4791	2.25557e-08	2.30164e-06
IL6	4.47497	1.16776e-05	0.000178894
GBP6	4.47275	1.84669e-05	0.000246518
BST2	4.44094	8.874e-08	6.00741e-06
MMP3	4.43438	7.19356e-06	0.000131838
SLC15A3	4.42207	1.30818e-07	7.86655e-06
CSF2RB	4.38054	2.38044e-05	0.000295189
SLAMF7	4.37838	1.15116e-05	0.00017724
CCL7	4.34074	7.63899e-06	0.000136247
ICAM1	4.31844	1.61248e-08	1.86992e-06
RARRES1	4.31838	1.00142e-05	0.000162947
NCF1	4.31403	6.42179e-05	0.000589816
LINC01752	4.29989	4.7814e-05	0.000473847
IFIT2	4.25617	3.97065e-09	8.90094e-07
VEGFC	4.24591	4.51518e-09	9.07733e-07
PSMB9	4.23533	6.60746e-09	1.09689e-06
BTN3A3	4.2323	1.63458e-10	2.18688e-07
CASC19	4.22116	4.46351e-05	0.000453162
IL1B	4.17101	6.62987e-07	2.57517e-05
CARD16	4.17082	0.000854877	0.00401622
HLA-F	4.16566	1.75577e-11	7.602e-08
CTSS	4.16015	1.24196e-09	4.27269e-07
IL7R	4.15959	6.08659e-07	2.44295e-05
NNMT	4.1198	1.1581e-07	7.30088e-06
C15orf48	4.10703	0.000186057	0.00127726
TAP1	4.06477	1.83897e-09	5.27215e-07
IFI27	4.02658	4.97504e-06	0.000100175
FRMD3	4.0143	1.62707e-08	1.86992e-06
LYPD5	3.9419	1.23055e-06	3.87881e-05
SOCS1	3.90319	1.5207e-06	4.48345e-05
LAP3	3.90086	1.76308e-07	9.64968e-06
CMPK2	3.89799	8.96126e-09	1.3462e-06
ETV7	3.86666	5.58539e-10	3.05699e-07
OAS1	3.85927	2.50808e-10	2.51665e-07
LCN2	3.85556	9.61375e-08	6.32564e-06
MMP25-AS1	3.84923	4.22214e-09	9.07733e-07
LUCAT1	3.7911	2.83935e-06	6.82409e-05
CXCL3	3.78876	1.30238e-07	7.86655e-06
ACSL5	3.78843	1.36017e-09	4.52466e-07
CASP1	3.781	1.10803e-07	7.02198e-06
TYMP	3.74521	4.49234e-08	3.7305e-06
CLIC5	3.73953	9.33387e-08	6.19921e-06
OAS3	3.73891	4.76249e-10	2.92578e-07
CCAT1	3.69575	1.74197e-06	4.9007e-05
RSAD2	3.66677	1.25535e-08	1.60805e-06
C1QA	3.66539	0.000478015	0.00256611
CXCL2	3.64974	7.58568e-07	2.83662e-05
APOL2	3.63621	9.23991e-09	1.3462e-06
OASL	3.6097	8.20182e-08	5.74175e-06
IL1A	3.60862	4.91452e-06	9.96225e-05
BCL2A1	3.5981	1.84727e-06	5.11334e-05
MIR155HG	3.59195	6.39749e-06	0.000120551
PARP14	3.56945	4.85981e-11	1.46292e-07
CCL20	3.55579	1.63108e-06	4.67616e-05
TRIM22	3.54865	3.82765e-08	3.34146e-06
MSC	3.52686	2.30887e-05	0.000288326
IL32	3.50282	5.8242e-07	2.35333e-05
STAT1	3.49284	3.29876e-10	2.81089e-07
C4B	3.48981	5.41811e-06	0.000107402
UBE2L6	3.48956	3.55944e-10	2.81089e-07
TNFAIP6	3.48302	0.00193315	0.007479
DPYD	3.46103	6.96324e-09	1.10322e-06
CCL28	3.4577	1.96335e-09	5.3729e-07
PLEK	3.45299	0.000217628	0.00144537
SOD2	3.45036	4.60631e-09	9.09256e-07
BTN3A2	3.42921	5.26178e-09	9.89955e-07
NLRC5	3.40928	4.48945e-09	9.07733e-07
VCAM1	3.3825	1.47962e-06	4.42418e-05
CEACAM5	3.35271	4.85582e-06	9.87652e-05
SCARF1	3.35058	1.20857e-06	3.81953e-05
GIMAP2	3.34238	1.10032e-05	0.000173384
TOX3	3.34117	7.41291e-06	0.000134481
CXCL6	3.32918	3.30203e-07	1.58405e-05
GSDMB	3.32621	2.09619e-06	5.55043e-05
MACROD2	3.31878	9.81067e-07	3.31827e-05
IFI44	3.31602	4.54672e-08	3.7498e-06
PDE4B	3.29127	1.06191e-05	0.00016891
C1QB	3.28978	4.76517e-05	0.000473233
CD40	3.27756	9.44772e-10	3.555e-07
PSMB10	3.26541	6.80673e-09	1.09689e-06
BTN3A1	3.23162	6.20783e-09	1.09689e-06
TNFSF10	3.2134	4.02802e-07	1.80975e-05
C5orf56	3.21194	9.71543e-07	3.31827e-05
FBXO6	3.17986	1.69839e-08	1.92927e-06
TAP2	3.17708	2.70657e-09	7.08475e-07
CXCL1	3.16595	1.23665e-07	7.63616e-06
MMP25	3.16383	3.71841e-06	8.15544e-05
IL24	3.14932	0.00257143	0.00915255
IFI35	3.13306	1.57912e-09	4.75356e-07
DHRS9	3.11101	7.23357e-06	0.000132243
CFH	3.10335	9.07411e-08	6.07008e-06
HCP5	3.0263	4.75407e-08	3.89414e-06
TCN1	3.02026	1.0572e-05	0.000168383
IFI16	3.0145	4.36494e-06	9.12469e-05
CFB	3.00274	1.30586e-06	4.07354e-05
CEACAM7	2.99799	1.47575e-05	0.000209476
PTGS2	2.9921	1.37421e-05	0.000200812
VNN1	2.98351	8.62427e-08	5.93399e-06
MX1	2.96613	1.24153e-09	4.27269e-07
ANTXR2	2.94847	4.28304e-08	3.60644e-06
LAMP3	2.94544	1.50217e-08	1.79085e-06
PSMB8-AS1	2.934	6.82993e-07	2.64435e-05
PSMA6	2.92708	6.19152e-05	0.000573037
HLA-DPB1	2.91167	1.47247e-07	8.56525e-06
TRIM14	2.89189	4.47817e-09	9.07733e-07
ISG15	2.88852	9.55014e-07	3.31827e-05
SERPING1	2.88572	3.3337e-07	1.5929e-05
CEACAM6	2.88123	2.3084e-08	2.31629e-06
FAM177B	2.87964	4.12303e-05	0.000429458
VAMP5	2.87715	1.4234e-07	8.40155e-06
ODF3B	2.85585	4.52321e-09	9.07733e-07
SPRR2A	2.85279	8.21071e-06	0.000143083
SP110	2.83708	1.51905e-09	4.68996e-07
JAK2	2.83412	3.27152e-09	8.38135e-07
PDZK1IP1	2.8247	1.79789e-08	1.9503e-06
CHI3L2	2.8169	0.000120138	0.000933282
GBP3	2.81208	5.4931e-09	1.01758e-06
MSRB1	2.78848	8.38353e-08	5.83504e-06
APOBEC3G	2.7781	1.30866e-05	0.000193658
PARP9	2.77023	5.94597e-09	1.0775e-06
NAV3	2.76607	1.60262e-08	1.86992e-06
HK2	2.76022	3.76184e-08	3.34146e-06
B2M	2.75562	6.48628e-08	4.88133e-06
TNF	2.75037	2.66452e-06	6.56162e-05
IFI6	2.73727	1.5375e-06	4.51536e-05
G0S2	2.73507	1.03037e-05	0.000165644
RTP4	2.72833	2.03117e-08	2.10839e-06
S100A9	2.72417	0.000623926	0.00317125
DAPP1	2.71444	9.51329e-06	0.000157439
LOC100419583	2.71021	1.45419e-08	1.75099e-06
CEACAM1	2.6887	1.6376e-07	9.12884e-06
TMEM171	2.68867	3.8706e-05	0.00041135
CD53	2.68736	0.0001584	0.00114278
CEBPD	2.68501	2.54154e-06	6.37556e-05
HSD11B1	2.66806	0.0051481	0.0155841
APOBEC3D	2.66604	7.53229e-06	0.000135875
PML	2.65463	2.68916e-07	1.37204e-05
LOC101927571	2.65351	0.00101987	0.00459073
SLAMF8	2.65277	0.00171549	0.00683075
C1QC	2.65224	0.00039595	0.00223413
HLA-B	2.64761	3.25136e-08	3.01151e-06
ERAP2	2.64485	2.1823e-10	2.38882e-07
SAMHD1	2.63946	4.07513e-10	2.88639e-07
TNC	2.63564	0.000115116	0.00090833
PSMB8	2.63462	3.53614e-09	8.51573e-07
HLA-E	2.6209	1.31316e-07	7.86655e-06
CSF2	2.60968	0.00010307	0.000837423
TRAFD1	2.60369	3.67285e-09	8.67153e-07
CA8	2.59983	1.1505e-05	0.00017724
USP18	2.58649	1.99014e-06	5.39446e-05
LINC02015	2.58414	7.57964e-06	0.000136016
RNF213	2.58052	4.8474e-08	3.94376e-06
APOL6	2.57904	1.13835e-08	1.5401e-06
SOCS3	2.57584	3.54727e-06	7.92442e-05
IFIT1	2.53071	2.65518e-06	6.56162e-05
IGFLR1	2.49989	8.35923e-05	0.000716927
LGALS9	2.48843	8.89833e-10	3.555e-07
FCER1G	2.4843	0.00127393	0.005455
ZC3H12A	2.48397	1.60659e-06	4.63908e-05
LILRB4	2.47615	0.00392397	0.0126502
MLKL	2.47044	4.24695e-08	3.60124e-06
TMEM140	2.47007	5.58889e-08	4.3167e-06
SEMA3F	2.46988	1.30917e-05	0.000193658
CASP10	2.45618	8.76003e-09	1.33518e-06
IL18R1	2.45305	2.96645e-07	1.47591e-05
TNFAIP2	2.45273	6.64855e-06	0.000124117
TNFSF13B	2.44406	1.39327e-05	0.000202858
LOC101929709	2.41848	3.28631e-08	3.02065e-06
C3	2.41362	4.08664e-06	8.69386e-05
CHGA	2.41065	1.54736e-05	0.000215396
IL15RA	2.40897	1.12393e-08	1.5401e-06
IL12A	2.40838	0.000161157	0.00115575
ZEB1	2.40058	2.39272e-06	6.10398e-05
MAP3K8	2.39859	5.95933e-07	2.39987e-05
RIPK2	2.39099	1.26879e-07	7.7664e-06
PARP3	2.3884	3.90035e-07	1.76966e-05
FAM117B	2.3807	1.89004e-09	5.29254e-07
STAT4	2.34969	2.0589e-06	5.52143e-05
HLA-A	2.34841	1.05431e-06	3.47807e-05
GPX2	2.34837	6.88214e-06	0.000127638
LAYN	2.3434	2.29572e-05	0.000287775
SRGN	2.28797	0.000809359	0.00386042
PSME2	2.28173	4.42658e-09	9.07733e-07
LTB	2.27445	0.00088003	0.00410874
IFIH1	2.27406	8.79828e-10	3.555e-07
ASPHD2	2.23061	7.41596e-06	0.000134481
MYEOV	2.22672	0.000169529	0.00119884
MMP1	2.21329	9.02811e-07	3.23534e-05
CHI3L1	2.21164	0.00647839	0.0185475
HLA-C	2.21123	5.29663e-08	4.16841e-06
ANKRD22	2.20644	4.76219e-05	0.000473233
RND1	2.20165	9.21398e-06	0.00015452
CBLN3	2.18519	0.000100562	0.000822038
ASS1	2.16543	8.91911e-05	0.000749442
SQOR	2.15165	1.52291e-06	4.48345e-05
NUB1	2.14736	2.82532e-08	2.72252e-06
DDX60	2.14012	3.40244e-09	8.51573e-07
LIPG	2.13545	1.16343e-05	0.000178457
RNF19B	2.12959	1.5271e-07	8.75608e-06
SPI1	2.10905	0.00416114	0.0132027
GLRX	2.10761	1.86398e-06	5.14776e-05
HLX	2.0896	0.000252168	0.00161165
DHX58	2.08741	1.07864e-06	3.53893e-05
LOX	2.08489	8.66893e-05	0.000737686
ALOX5	2.06978	4.15044e-05	0.000430451
RAB31	2.059	1.50776e-07	8.68655e-06
EVI2B	2.05407	0.00141627	0.00592745
MICB	2.03726	3.41505e-06	7.80278e-05
TNFRSF14	2.02448	1.19174e-07	7.41346e-06
GJB2	2.00048	0.000395607	0.00223324
LGMN	1.99088	9.27954e-09	1.3462e-06
RFTN1	1.99044	1.8945e-05	0.000250128
SSPN	1.9773	3.13099e-08	2.99209e-06
MOB3B	1.94541	1.12551e-08	1.5401e-06
NMI	1.93127	6.58989e-09	1.09689e-06
ICOSLG	1.92625	7.71413e-06	0.000136597
SGPP2	1.92601	1.65776e-05	0.000227088
MT2A	1.90007	2.32892e-06	6.00829e-05
ADGRF4	1.88828	2.81146e-06	6.79774e-05
SCML1	1.87945	2.39667e-07	1.25471e-05
PRLR	1.87097	4.70337e-07	2.00118e-05
SERPINB9P1	1.86769	0.000570791	0.00295735
OAF	1.85825	5.03623e-08	4.04275e-06
C1RL-AS1	1.84917	0.00011257	0.000892764
DTX3L	1.84849	1.24282e-08	1.60805e-06
PARP12	1.8475	1.19282e-07	7.41346e-06
STEAP4	1.83951	1.15255e-05	0.00017724
HELZ2	1.83563	1.45526e-07	8.50618e-06
KRT17	1.83442	0.00119621	0.00519047
NPTX2	1.83241	9.06576e-07	3.2392e-05
SP100	1.82919	1.12601e-08	1.5401e-06
ITGAX	1.82339	0.0165723	0.0388148
LINC01589	1.81905	0.00228617	0.00846345
TRIB2	1.80254	1.88468e-06	5.17476e-05
PLIN2	1.80072	4.72826e-07	2.00468e-05
ROR1-AS1	1.78352	5.61192e-05	0.000532911
LY6E	1.77737	1.27282e-08	1.61326e-06
IFITM3	1.77711	1.417e-08	1.72344e-06
CASP8	1.77537	1.18687e-06	3.78132e-05
CYP27B1	1.77339	0.000125361	0.000961482
BACH1	1.77217	9.7688e-07	3.31827e-05
GCNT3	1.77055	1.72656e-05	0.000233853
TYROBP	1.76615	0.00209616	0.0079316
PSME1	1.76592	1.30718e-08	1.62266e-06
MOB3C	1.76388	2.52083e-07	1.30833e-05
PILRA	1.75967	0.011452	0.0290058
LAPTM5	1.75269	0.0145716	0.0351125
CCL2	1.73592	2.47464e-06	6.24678e-05
ANXA1	1.73438	6.86722e-05	0.000617537
SGK1	1.73274	7.04318e-07	2.70086e-05
TRIM21	1.72772	3.99178e-09	8.90094e-07
TMCC3	1.72718	2.0639e-05	0.000264773
SLC25A22	1.71109	5.99555e-09	1.0775e-06
CCR1	1.70433	0.00549939	0.0164028
DDX58	1.69917	7.33903e-08	5.32345e-06
MMP7	1.68347	8.50126e-06	0.000146857
HERC6	1.67777	6.75125e-09	1.09689e-06
CDC25B	1.67473	4.33946e-05	0.00044391
HERC5	1.66523	6.55462e-05	0.00059743
FERMT3	1.66048	0.00692307	0.0195099
RHEBL1	1.65079	0.00479351	0.0147429
FAS	1.64504	1.90084e-07	1.02179e-05
CTSO	1.64244	1.76851e-08	1.9503e-06
SFMBT2	1.64167	9.00884e-06	0.000152139
TMEM173	1.63307	3.96156e-05	0.000417699
SP140L	1.63263	3.51711e-07	1.66077e-05
CXCL8	1.62519	3.34446e-05	0.000369117
NFKBIZ	1.61911	4.35854e-06	9.12469e-05
TLR3	1.60691	1.08627e-07	6.95731e-06
LYN	1.60656	5.2887e-07	2.18087e-05
SLC25A28	1.59223	2.30088e-08	2.31629e-06
PMAIP1	1.58625	0.000150381	0.00110142
NFKBIA	1.58357	2.8577e-07	1.43973e-05
SLC16A3	1.58256	5.64825e-05	0.000535095
PLPP3	1.56689	1.46837e-05	0.000208745
ACVRL1	1.56681	0.000265025	0.00167427
STEAP1	1.56222	0.000470239	0.00253908
PDGFRL	1.55753	0.00137527	0.00579615
ZNFX1	1.54735	6.83221e-09	1.09689e-06
SCO2	1.53555	2.63334e-05	0.000317716
HLA-G	1.53013	6.21738e-05	0.000574989
TAPBPL	1.52179	2.63267e-07	1.36051e-05
CASP4	1.52024	2.8901e-07	1.44397e-05
ID1	1.51228	0.00292683	0.0101183
LMO2	1.50231	9.08119e-06	0.000152932
SNX10	1.49712	7.47667e-08	5.35873e-06
RHBDF2	1.48522	9.37012e-08	6.19921e-06
ALPK1	1.48358	1.66123e-06	4.74003e-05
TMEM106A	1.47286	8.55151e-06	0.000147098
GK	1.47162	0.000172301	0.00121113
HMGA1	1.46663	3.90939e-07	1.76966e-05
SLCO4A1	1.46551	2.48173e-05	0.000303376
MXD1	1.46482	3.01739e-05	0.000346683
BTN2A2	1.4629	1.69797e-06	4.79058e-05
RFX5	1.46128	6.7511e-08	5.0179e-06
MAST3	1.4606	2.26654e-06	5.90724e-05
EHBP1L1	1.4484	1.56414e-06	4.56024e-05
BIRC3	1.44377	5.25257e-06	0.000104712
BHLHE40	1.44241	7.61292e-08	5.42409e-06
TNFSF15	1.43561	0.00335251	0.0112489
CTSC	1.43515	1.77212e-07	9.65525e-06
XRN1	1.42405	1.20851e-08	1.5817e-06
MDK	1.42286	1.49374e-07	8.64716e-06
SMIM25	1.42244	0.000140207	0.0010499
MPPE1	1.41988	3.06352e-07	1.50563e-05
LYSMD2	1.41913	2.36945e-06	6.07033e-05
ZMYND15	1.41774	0.000121327	0.000940087
MOV10	1.41672	3.87106e-08	3.35334e-06
ADA	1.41635	0.00384633	0.0124729
TAPBP	1.41438	2.78661e-08	2.72252e-06
WDR25	1.4015	2.11719e-05	0.000269696
FST	1.39937	0.0001103	0.000880719
KLF4	1.39836	3.13333e-05	0.000354924
NT5E	1.39057	0.000368227	0.00211942
ARRDC3	1.38232	0.000229611	0.00149932
IRAK2	1.38039	3.47336e-07	1.64656e-05
B3GNT3	1.37522	6.72479e-05	0.000610197
MUC1	1.37137	9.92467e-07	3.34742e-05
ERAP1	1.36801	3.45866e-08	3.15498e-06
JADE2	1.3677	1.63061e-08	1.86992e-06
ZNF267	1.3677	3.57016e-07	1.67646e-05
OPTN	1.3656	1.309e-07	7.86655e-06
TEAD4	1.36273	7.68307e-06	0.000136247
SLFN12	1.36216	8.97595e-06	0.000152011
KIF18A	1.36024	0.00250149	0.00898313
CSF1	1.35601	1.5728e-07	8.89111e-06
LGALS2	1.3551	0.0103884	0.0268426
STAT2	1.353	1.72159e-07	9.50561e-06
RBM11	1.34866	0.00196793	0.00756017
SLC30A2	1.34697	0.0160414	0.0377254
PLSCR1	1.3456	4.12356e-08	3.52141e-06
CDC42SE2	1.34522	7.67425e-07	2.84489e-05
PLAUR	1.34364	1.13056e-05	0.000175879
DTL	1.34363	0.00247614	0.00892137
GSAP	1.34332	9.79308e-06	0.000160871
LINC00623	1.34164	0.000125182	0.000961482
GRAMD3	1.33554	7.13532e-06	0.00013097
MST1R	1.33226	1.49643e-06	4.46004e-05
ZNF296	1.32963	0.000330208	0.00196541
HSH2D	1.32911	7.68896e-05	0.000667986
DEF6	1.32858	0.000933119	0.00429688
SLC34A2	1.32422	0.000514013	0.00272054
LMO7	1.32284	7.22487e-07	2.74431e-05
CPM	1.32181	3.36014e-06	7.72128e-05
SLC1A3	1.31957	2.51851e-05	0.000306937
PARP10	1.30862	3.57819e-07	1.67646e-05
EVA1C	1.307	9.83419e-05	0.000806631
PLCH1	1.29094	1.33463e-05	0.000196458
IRF2	1.28573	4.00572e-07	1.80648e-05
IFIT5	1.27902	3.76422e-07	1.72996e-05
TIAM1	1.27856	1.70066e-05	0.000231386
IKBKE	1.27802	2.86074e-05	0.000333443
BLNK	1.27801	1.22354e-05	0.00018462
RAC2	1.27708	0.000142114	0.0010614
IER5	1.27309	5.08725e-06	0.000101687
A4GALT	1.27074	6.44004e-05	0.000590159
TCIRG1	1.25904	4.62062e-07	1.98044e-05
TNFAIP3	1.25804	4.66976e-05	0.000467403
CYP3A5	1.25699	2.4217e-05	0.000298968
IRS1	1.25509	6.97831e-08	5.15496e-06
IL15	1.25079	0.000179858	0.00124464
SLC38A5	1.24992	0.000696427	0.00344522
BBC3	1.24777	2.3666e-06	6.07033e-05
HK1	1.24402	2.71028e-07	1.37698e-05
GPR143	1.24058	0.00101062	0.00455254
RND3	1.23909	7.873e-07	2.89021e-05
GNB4	1.23862	2.46792e-05	0.000302301
IGFBP3	1.23472	0.000174993	0.0012215
PHF11	1.23406	5.55395e-07	2.26695e-05
FAM124A	1.23403	5.27578e-05	0.000508979
MR1	1.23086	6.47898e-06	0.000121516
RILP	1.22822	7.3516e-06	0.000134122
C4BPA	1.22296	0.00182951	0.00717093
NEURL3	1.22284	3.96018e-06	8.58284e-05
GAL	1.22146	0.00121654	0.00526541
GSDMD	1.21783	1.99363e-06	5.39446e-05
RDH10	1.2111	2.11886e-05	0.000269696
RBCK1	1.20915	6.40318e-08	4.8491e-06
IER3	1.2079	1.03934e-06	3.47397e-05
ARC	1.20198	0.000443811	0.0024357
DGKG	1.19584	3.22717e-05	0.000361631
TTC39A	1.19391	2.33804e-05	0.00029083
WNT7B	1.18669	4.16098e-05	0.000430803
APOBEC3F	1.18551	1.5706e-05	0.000218127
RASGRP3	1.18163	3.65527e-06	8.0758e-05
CYP4F11	1.1786	7.36381e-05	0.000649579
SFN	1.17463	1.90679e-06	5.20208e-05
CBR3	1.17157	0.0208616	0.0466126
LOC115110	1.16904	0.000195301	0.00132486
CDC45	1.16863	0.00546717	0.0163269
LGALS3BP	1.16312	5.21375e-08	4.13018e-06
EPS8L3	1.16304	0.000634514	0.00321016
TNFAIP8	1.16143	6.14702e-06	0.000117486
NUDCD1	1.15302	1.0967e-07	6.98694e-06
SORD	1.14904	2.70898e-05	0.000322959
IRF7	1.14637	6.41119e-06	0.000120621
C19orf66	1.1452	2.34701e-05	0.000291344
FOXC1	1.14407	0.000300832	0.00183316
LINC01138	1.14056	0.000448483	0.00245351
DNPEP	1.13923	1.83994e-07	9.93483e-06
DDX60L	1.13788	3.33322e-06	7.7035e-05
CEBPB	1.13747	4.4646e-06	9.27845e-05
MGAM2	1.13508	0.00195781	0.00753638
LINC01137	1.13295	0.000114583	0.000905309
CARHSP1	1.12991	2.80433e-05	0.000329433
SH2B3	1.12861	3.68564e-07	1.70034e-05
PSMA4	1.12854	7.34336e-07	2.78055e-05
SLFN5	1.12842	1.04167e-07	6.77988e-06
DRAM1	1.12662	9.48525e-07	3.31827e-05
ABHD16A	1.1252	6.47716e-06	0.000121516
ARHGAP26	1.12327	8.00941e-06	0.000141148
LACTB	1.12165	5.41661e-07	2.22599e-05
ADGRF1	1.11024	0.00413394	0.0131337
ADAR	1.10985	2.45485e-07	1.27961e-05
SAMD9	1.10765	6.1982e-06	0.000118277
OGFR	1.10548	3.6386e-07	1.6916e-05
SAT1	1.09945	0.00013999	0.00104892
RAB24	1.09785	6.09226e-06	0.000116625
RGS14	1.09666	0.000105579	0.000852637
ATP6V1B2	1.09475	2.10381e-07	1.11595e-05
ZFP36	1.09426	0.000155788	0.00112821
SLC43A2	1.08784	3.49786e-06	7.89961e-05
RNF114	1.08431	1.12888e-06	3.67374e-05
LIPH	1.08282	1.52922e-05	0.000213859
SERPINB1	1.08265	0.000152321	0.00110889
NOCT	1.08123	1.46107e-06	4.3872e-05
CKAP4	1.0805	5.52254e-07	2.2618e-05
ARNTL2	1.08039	3.25268e-05	0.00036278
JUNB	1.07721	4.76731e-05	0.000473233
ARHGAP28	1.07583	0.000742093	0.00361126
RAB38	1.07554	0.000883583	0.00412054
POMP	1.07294	1.33221e-06	4.11311e-05
METTL24	1.07275	0.00430068	0.0135562
MCM10	1.07228	0.0140898	0.0341289
HSD3B7	1.07023	5.83442e-06	0.000112404
DENND2D	1.06915	4.06418e-06	8.66137e-05
CD47	1.06762	9.73022e-07	3.31827e-05
VPS9D1-AS1	1.06704	0.000909481	0.00421194
WDFY2	1.0665	8.87272e-08	6.00741e-06
MEG3	1.06459	0.000976917	0.00444056
CCDC125	1.06293	7.56183e-06	0.000136016
TRIM26	1.06197	5.55888e-06	0.000108778
UHRF1	1.06103	0.00623988	0.018039
KARS	1.05977	7.52218e-07	2.82164e-05
GALNT14	1.05848	5.27959e-05	0.000508979
RASGRP1	1.05329	9.79128e-05	0.000805614
SLPI	1.05244	0.0110973	0.0282919
MFSD2A	1.052	0.000190499	0.00130182
HDAC9	1.04912	1.4774e-05	0.000209476
LOC728743	1.04733	0.000853105	0.00401259
C18orf8	1.04552	4.38511e-07	1.91308e-05
E2F2	1.04531	0.0208322	0.0465727
MICALL2	1.04525	1.98628e-05	0.000258281
MOCOS	1.04304	1.06009e-06	3.48758e-05
TXNIP	1.04169	6.80254e-06	0.000126599
UBA7	1.04026	4.88166e-06	9.91231e-05
RNF24	1.03881	1.17274e-05	0.000179356
SPG20	1.03557	6.98323e-07	2.69504e-05
SBNO2	1.0346	4.32856e-06	9.09602e-05
CASP7	1.03231	9.7227e-07	3.31827e-05
KRT15	1.03109	0.000183112	0.0012628
ITPKC	1.02683	7.66994e-05	0.000666814
FRRS1	1.02428	5.47843e-05	0.000522708
EML1	1.0241	5.82426e-06	0.000112388
BCL6	1.02401	8.47718e-05	0.000724955
USF1	1.02375	5.65265e-07	2.2917e-05
CYP1B1	1.02218	0.000365943	0.00210828
SDCBP2	1.02142	0.0005137	0.00272008
CDC6	1.02138	0.00205933	0.00783248
SLC50A1	1.01918	1.55323e-06	4.53944e-05
PKMYT1	1.01847	0.00437718	0.0137541
RAD54L	1.01797	0.0125109	0.0310798
ASF1B	1.01535	0.00791913	0.0216252
SLC2A12	1.01418	0.000287541	0.00177223
CD82	1.01227	0.000102172	0.000832943
TIFA	1.01038	1.50559e-06	4.47624e-05
TNIP1	1.01036	1.07365e-05	0.000170327
BIN1	1.00585	2.74838e-06	6.69904e-05
SLC5A3	1.00191	0.000191445	0.00130458
HIF1A	1.00156	3.54702e-06	7.92442e-05
RELL1	1.00017	8.54045e-05	0.000729848
C3orf18	-1.0001	0.00110338	0.00488449
AREG	-1.00128	0.00199368	0.00763304
TET3	-1.0013	8.27935e-07	3.01183e-05
NTRK2	-1.00304	4.04769e-07	1.81183e-05
CDC42BPG	-1.00377	0.000275257	0.00172085
IDNK	-1.00452	0.0163779	0.0384194
SOX4	-1.00663	6.89021e-06	0.000127638
GRHL2	-1.00704	8.07481e-06	0.000141733
GAS6-AS2	-1.00704	0.00694637	0.0195632
DSEL	-1.00769	0.000920815	0.00425418
TMEM98	-1.00784	4.27484e-05	0.000439192
ZMAT3	-1.00807	3.93689e-05	0.000415826
DEXI	-1.00927	3.64486e-05	0.000393259
AP1S2	-1.00983	2.61373e-05	0.000316301
ACER2	-1.01076	0.0019547	0.00752929
CDKN1C	-1.0113	6.37753e-05	0.000587094
FHL2	-1.01191	3.25391e-05	0.00036278
TRIM16L	-1.01199	0.000185489	0.00127554
VANGL2	-1.01224	0.000184413	0.00127018
IL1RAP	-1.01468	0.000201691	0.00135902
VSTM2L	-1.0156	0.00418897	0.0132735
LOXL4	-1.01641	0.00537995	0.0161024
DOCK5	-1.018	4.82557e-06	9.83159e-05
SRGAP2	-1.02025	3.09425e-07	1.51455e-05
ASB1	-1.02068	6.25862e-07	2.47895e-05
TIAM2	-1.02668	0.00025967	0.00164736
HMGN3-AS1	-1.03235	0.0071106	0.0199021
SERP2	-1.0325	0.00483296	0.014834
VASH1	-1.03274	0.000479679	0.00257389
LINC01003	-1.03282	0.00775769	0.0213022
TRNP1	-1.03367	3.7103e-06	8.1525e-05
HS2ST1	-1.03746	3.394e-06	7.77122e-05
WEE1	-1.0389	4.40707e-06	9.18089e-05
NAV1	-1.04024	9.41268e-07	3.31827e-05
CHN2	-1.04187	0.000293074	0.00179497
KIAA0754	-1.0427	0.000201201	0.00135647
HLF	-1.04276	9.40164e-06	0.000157011
DBNDD1	-1.04764	1.39695e-06	4.28434e-05
INHBB	-1.04796	0.0025806	0.00916339
KLF7	-1.04909	4.73656e-05	0.000472632
BTG2	-1.05219	8.92972e-06	0.000151654
MYADM	-1.05418	1.61681e-07	9.05488e-06
FAM69A	-1.05453	0.000599325	0.00306823
PRKG1	-1.05644	0.000624317	0.0031719
PIFO	-1.05961	0.00408716	0.0130298
PCYT1B	-1.06181	0.000254381	0.00162064
ANXA6	-1.06314	3.20711e-05	0.000360568
WFDC2	-1.06321	0.000635219	0.00321238
LINC00261	-1.06518	0.00908053	0.0240887
PALLD	-1.06525	4.72378e-06	9.67331e-05
CALD1	-1.06721	1.6085e-07	9.05045e-06
LOC103344931	-1.06901	0.000253539	0.00161778
PPP1R1B	-1.07065	0.00355708	0.0117992
PRAG1	-1.07214	9.33471e-07	3.30586e-05
TP53I3	-1.07313	1.64534e-05	0.000225645
CDON	-1.07408	0.000132641	0.00100575
PTGER3	-1.07459	0.000136657	0.00102907
NPTXR	-1.0746	9.42754e-07	3.31827e-05
ZNF677	-1.0752	0.000175972	0.00122621
ARHGAP5-AS1	-1.07552	0.000504293	0.00267852
PLEKHG6	-1.07647	3.99778e-05	0.00042078
PBXIP1	-1.07688	4.6755e-07	1.99637e-05
FOXO3B	-1.07872	0.00305397	0.0104617
MT1F	-1.07888	6.55267e-05	0.00059743
CA5B	-1.0803	8.6925e-05	0.000739169
DIRAS3	-1.0809	0.000817579	0.00389016
PAK5	-1.08142	0.00372008	0.0121821
TNFRSF10D	-1.08288	1.69454e-06	4.79058e-05
LRP1	-1.08403	0.0210433	0.0469401
DANCR	-1.08484	4.15883e-07	1.8343e-05
UNC13D	-1.08575	8.35948e-05	0.000716927
PTPRF	-1.08691	9.80392e-07	3.31827e-05
IGFBPL1	-1.0877	0.00171317	0.00682376
SRSF12	-1.08838	0.00323733	0.0109527
SLC29A4	-1.08956	0.000251141	0.00160765
SALL2	-1.09144	0.000464468	0.00251419
LINC01123	-1.09437	0.00393617	0.0126793
PWAR5	-1.0986	0.00383809	0.0124601
GNG11	-1.09892	4.78248e-05	0.000473847
IQGAP2	-1.10113	0.000333276	0.00197976
GSTA4	-1.10263	7.41403e-05	0.000651623
P2RY2	-1.10281	0.00385018	0.012477
SLC12A2	-1.10509	7.20859e-05	0.000640108
RNASEL	-1.10573	2.95021e-06	6.97182e-05
EFEMP1	-1.1088	1.81487e-05	0.00024325
CRIP2	-1.11675	5.29824e-06	0.000105346
RRAD	-1.12154	1.39835e-05	0.000203106
CNGA1	-1.12254	0.00159248	0.00645417
RAMP1	-1.12439	0.000166993	0.00118489
NMT2	-1.12561	3.32482e-05	0.000367367
PGM2L1	-1.12625	7.09512e-07	2.71214e-05
MID1	-1.12777	1.33864e-06	4.1224e-05
TYRO3	-1.12824	2.83436e-06	6.82409e-05
PLVAP	-1.12884	0.0159114	0.0375151
PHLDB2	-1.12894	6.01226e-06	0.000115276
GLIPR2	-1.13112	7.47923e-05	0.000654963
FKBP7	-1.13273	0.000855222	0.00401628
GPX3	-1.13367	0.000630665	0.00319381
TGFBR3	-1.13936	3.86349e-07	1.76213e-05
ZNF608	-1.14036	3.39479e-06	7.77122e-05
LINC01963	-1.14309	0.00176788	0.00698622
PPP1R12B	-1.14315	1.19151e-06	3.78132e-05
CDC42EP3	-1.15429	1.15188e-05	0.00017724
FUT1	-1.15468	6.61784e-05	0.000601399
NDRG4	-1.15561	0.000996854	0.00449892
ALDH3A2	-1.15948	2.46232e-06	6.23316e-05
MICAL2	-1.16024	3.77422e-08	3.34146e-06
ZNF561-AS1	-1.16234	0.0010819	0.00480709
CLDN10	-1.16235	1.84981e-05	0.000246662
TNFSF11	-1.16735	0.000145662	0.00107304
ENC1	-1.16767	1.40272e-05	0.000203164
SLC17A5	-1.16934	8.03445e-07	2.94051e-05
PERP	-1.17004	3.63323e-07	1.6916e-05
TRIM16	-1.17324	9.44808e-06	0.000157133
ZNF185	-1.17445	4.58546e-06	9.50319e-05
BMP4	-1.17547	0.000104388	0.000844717
TFCP2L1	-1.17649	3.58379e-05	0.000389804
ETV1	-1.17727	0.000973753	0.00443024
GLIPR1	-1.17782	0.000270504	0.0016982
TRO	-1.1783	3.4142e-05	0.000374965
RASSF2	-1.1813	0.000768905	0.00370039
TIMP2	-1.18416	6.40323e-07	2.51144e-05
RAP2C-AS1	-1.18733	0.000580319	0.00299595
AMIGO2	-1.18816	3.77578e-05	0.000404486
KIAA1024	-1.18827	2.49252e-05	0.000304386
MAOA	-1.18945	0.000102477	0.000834295
PLEKHB1	-1.19253	0.000417737	0.00233193
RUNX1	-1.19283	9.71159e-08	6.35529e-06
ATF7IP2	-1.19287	4.61141e-05	0.000463876
TTYH3	-1.19467	1.19443e-07	7.41346e-06
KIF1A	-1.1979	0.00232602	0.00855978
ADRA2A	-1.1985	0.00636016	0.0183008
LAMP5	-1.19924	0.00531599	0.0159467
DSC2	-1.2002	1.76475e-06	4.94171e-05
SDK1	-1.20412	1.63907e-05	0.000225041
PALMD	-1.2078	0.000231296	0.00150705
SHISA2	-1.21111	2.85258e-05	0.000333443
HHAT	-1.21203	0.00017621	0.00122685
NAALADL2	-1.21248	0.000389676	0.00221012
TSPAN6	-1.21407	6.37234e-07	2.50749e-05
MAP2	-1.21627	4.20995e-06	8.87776e-05
RHOBTB3	-1.21913	2.77336e-07	1.40311e-05
TCF7L1	-1.21933	0.000119152	0.000927377
CD9	-1.22041	9.78451e-07	3.31827e-05
LINC01315	-1.23018	0.0221551	0.0488857
MEX3A	-1.23593	7.62063e-06	0.000136247
VAV3	-1.23708	0.00172597	0.00685886
ONECUT2	-1.23993	0.0138434	0.0336608
SVEP1	-1.24175	0.000525947	0.00277517
CD302	-1.24335	0.00122535	0.00529389
ADGRG1	-1.24359	0.000209315	0.0014002
LOC101928100	-1.24484	0.00186567	0.00728185
SDC2	-1.24682	4.5409e-05	0.000459085
SLC1A1	-1.2491	0.00028316	0.00175393
FAM198B	-1.25163	0.000364078	0.00210358
NUAK1	-1.25897	5.60922e-06	0.000109113
SHC4	-1.26445	1.48457e-05	0.000209809
OGDHL	-1.26652	0.0100861	0.026202
SYT11	-1.26682	0.000402064	0.00226227
TUBB4A	-1.2693	0.00043071	0.00238774
SRGAP2B	-1.26947	0.000176466	0.00122685
TM4SF18	-1.27129	0.0101376	0.0262906
DCDC2	-1.27219	3.1482e-05	0.000355605
PDE3A	-1.27716	1.17376e-05	0.000179356
SLC4A3	-1.28013	0.000112802	0.000892995
PDGFC	-1.28028	7.23598e-05	0.000640519
GDF15	-1.28061	0.000183438	0.00126432
PLCD1	-1.28169	1.70374e-07	9.45378e-06
PRR36	-1.28177	0.00283246	0.00986854
PDE1C	-1.28251	0.000398415	0.00224488
ANTXR1	-1.28573	1.12946e-05	0.000175879
ID3	-1.29443	3.84523e-05	0.000409015
TMEM136	-1.29541	1.1982e-05	0.000182627
HSPG2	-1.29976	0.000326448	0.00194882
PEG10	-1.30095	0.000390688	0.00221378
GADD45A	-1.30278	4.23321e-05	0.000436334
CASR	-1.30416	0.00158428	0.00644036
PKHD1	-1.30641	0.00358549	0.0118542
PROM1	-1.30738	1.81491e-07	9.84384e-06
CYS1	-1.31301	0.00224265	0.00834738
MFSD6L	-1.31728	0.000322673	0.00193588
SLC35F3	-1.32013	7.11302e-05	0.000634429
STK38L	-1.32159	3.67649e-07	1.70034e-05
FMO5	-1.3238	0.00195842	0.00753638
LMCD1	-1.32523	1.11919e-05	0.000175471
KDR	-1.32764	0.00364939	0.012016
CLCN4	-1.33033	1.93354e-05	0.00025343
LRRN2	-1.33038	0.00045193	0.00246381
METTL7B	-1.3309	0.0214516	0.0476918
SLC38A3	-1.33492	0.00121289	0.00525529
PAH	-1.33699	0.000436064	0.00240635
SORL1	-1.3379	0.0011071	0.00489656
IL23A	-1.33816	9.47754e-05	0.000786485
PCDHGB5	-1.34005	2.92615e-05	0.000338786
BICC1	-1.34256	3.83544e-05	0.000408334
C14orf132	-1.34507	0.00046407	0.00251366
BMF	-1.34581	8.76023e-05	0.000742831
MSI1	-1.3478	0.00106715	0.00476264
FSTL1	-1.35245	0.000279668	0.00173923
PDLIM4	-1.35376	6.99583e-06	0.000128802
IL17RD	-1.35449	1.49041e-05	0.000209894
VAT1	-1.35541	1.55171e-07	8.85504e-06
PMEPA1	-1.35675	1.19247e-06	3.78132e-05
TRIM45	-1.35908	1.00533e-05	0.000163363
KLF12	-1.36286	1.78104e-06	4.97575e-05
SERPINA4	-1.36291	0.00229039	0.00846609
FLRT2	-1.37047	3.74432e-05	0.000402448
CERK	-1.37258	3.19841e-08	3.00875e-06
THSD4	-1.37391	4.00265e-06	8.59107e-05
CADM4	-1.37585	2.0435e-07	1.08875e-05
DLC1	-1.37616	8.16698e-06	0.000142934
GPR160	-1.3764	7.67571e-06	0.000136247
STX19	-1.381	0.0070335	0.0197367
GCNT4	-1.38348	4.21096e-05	0.000434855
SH3PXD2B	-1.38883	5.5926e-08	4.3167e-06
CITED2	-1.3909	5.91794e-05	0.000554968
CPE	-1.39101	4.35993e-05	0.000444898
CAV1	-1.39204	3.44599e-06	7.82889e-05
SMPDL3B	-1.39747	0.000152479	0.00110936
GDF11	-1.39816	6.1578e-07	2.45935e-05
CSGALNACT1	-1.39867	0.000921292	0.00425418
SYTL2	-1.39969	4.36575e-07	1.91157e-05
SERPINA6	-1.40622	0.00289595	0.0100375
GJA1	-1.40982	2.31072e-05	0.000288326
MAP1LC3A	-1.41672	0.000118264	0.000924686
NHSL1	-1.41682	4.13294e-07	1.82958e-05
CDKN2B	-1.4171	9.62403e-06	0.000158527
HS3ST2	-1.42333	0.00241601	0.00877014
GPR176	-1.4238	6.97427e-06	0.000128602
MAGI1	-1.43168	1.19334e-06	3.78132e-05
TMEM132C	-1.43657	2.14525e-05	0.000272349
SRGAP2C	-1.43767	4.62175e-07	1.98044e-05
RAET1L	-1.43901	0.000990503	0.00447529
ATP2B4	-1.44192	4.07011e-07	1.81512e-05
YPEL1	-1.4433	0.000284042	0.00175753
SERPINE1	-1.44366	5.35723e-05	0.000513586
AP1M2	-1.44811	3.42623e-06	7.81349e-05
SPATA18	-1.44814	8.87979e-05	0.000748934
CDH3	-1.44859	7.23982e-05	0.000640519
NANOS1	-1.45379	5.35704e-05	0.000513586
EFNB2	-1.45568	1.56298e-07	8.87727e-06
DPYSL2	-1.47074	1.80238e-05	0.000242215
TNS1	-1.47686	3.21309e-07	1.56002e-05
STK32B	-1.48733	0.000442649	0.00243043
MFGE8	-1.48941	9.04931e-05	0.000757738
NXN	-1.49104	1.70801e-05	0.000232124
REEP1	-1.49299	9.04658e-05	0.000757738
EGR3	-1.4971	0.000225436	0.00147847
ENAM	-1.49896	0.000138391	0.00103888
NOV	-1.49908	0.000151901	0.0011085
METTL7A	-1.49967	0.000316102	0.00190978
FAM46B	-1.50108	0.000324289	0.00193977
TNFRSF19	-1.50118	4.19571e-05	0.000434025
PRSS2	-1.50218	0.000387669	0.00220272
CTXN1	-1.50642	5.23087e-05	0.000505811
RETREG1	-1.50664	5.50665e-05	0.000524569
RIMS3	-1.50813	0.000238219	0.00154132
GPRC5A	-1.50823	5.14452e-08	4.10233e-06
KLHL13	-1.50972	0.000119224	0.000927377
MTURN	-1.5129	5.28085e-07	2.18087e-05
COL4A1	-1.51543	2.93303e-06	6.97182e-05
BHLHE41	-1.51834	3.90766e-05	0.000413827
DUBR	-1.52297	0.000465755	0.00251826
CHST9	-1.52937	0.000391775	0.00221673
P3H2	-1.53199	1.84298e-06	5.11322e-05
PRELID2	-1.53239	1.44831e-05	0.000206624
MSRB3	-1.53885	8.42673e-06	0.000146205
TNFRSF11B	-1.54563	0.000594752	0.00305521
NEBL	-1.54625	2.08597e-06	5.55043e-05
ATP10B	-1.54676	5.56998e-06	0.000108778
IGF2	-1.54728	8.71501e-05	0.000740039
MAP1B	-1.54797	7.24615e-08	5.32018e-06
DACH1	-1.54913	0.000309835	0.00188135
FLRT3	-1.54916	7.29249e-09	1.14037e-06
GJB1	-1.54999	0.00277384	0.00970924
FYN	-1.55165	3.35863e-06	7.72128e-05
AIF1L	-1.55435	0.000854564	0.00401622
AKAP12	-1.55841	2.09044e-06	5.55043e-05
VWA2	-1.56079	5.38075e-05	0.000515021
SLC3A1	-1.56609	0.0107575	0.0275656
STXBP6	-1.57273	6.81491e-06	0.000126633
CCND2	-1.57845	1.9565e-06	5.31788e-05
LYPD1	-1.58045	7.24518e-05	0.000640523
DIXDC1	-1.58131	2.42199e-05	0.000298968
APCDD1	-1.58383	0.0021403	0.00805103
LTBP1	-1.58767	3.60089e-06	7.98496e-05
DAAM1	-1.58922	7.61446e-07	2.83857e-05
MAP2K6	-1.60278	0.00288895	0.0100247
GYG2	-1.60578	8.9048e-05	0.000749442
IL18	-1.62412	0.000601084	0.00307462
PLXDC2	-1.63235	0.00224149	0.00834738
REG1A	-1.63388	0.00155478	0.00635261
FAM155A	-1.63972	0.00103932	0.00466088
SPARC	-1.65363	0.000502013	0.00266924
UGT2A3	-1.66374	0.000204194	0.00137434
C14orf37	-1.66523	0.000355848	0.00207093
PAPLN	-1.67273	0.000170413	0.00120137
KCNK15	-1.67359	0.000387822	0.00220272
KRTAP1-1	-1.68592	0.0153772	0.0365292
ANPEP	-1.68919	0.000266905	0.0016835
HTRA1	-1.69648	2.1587e-05	0.000273322
BAAT	-1.69909	0.000269462	0.00169363
DUSP4	-1.70027	2.50428e-06	6.29519e-05
EDN2	-1.70048	0.000318861	0.00192321
DKK1	-1.70745	0.00281714	0.00982085
TNFRSF10C	-1.70982	0.000683135	0.00339762
REG1B	-1.71173	0.011248	0.0286095
CAPS	-1.71502	3.1172e-06	7.28819e-05
KRT80	-1.7187	2.97853e-07	1.47591e-05
KRTAP5-AS1	-1.72051	0.00106637	0.00476089
ADCY2	-1.72075	2.03199e-06	5.47364e-05
NGF	-1.72282	0.00190126	0.007392
SBK1	-1.72781	9.52546e-06	0.000157439
CAVIN2	-1.73046	0.000947485	0.0043378
MYL9	-1.73842	2.34493e-07	1.23298e-05
TMCC2	-1.73878	1.69223e-05	0.000230499
MMP11	-1.74006	5.00998e-05	0.000488462
ATP2C2	-1.7447	0.000714207	0.00351298
SLC4A4	-1.74861	0.000245293	0.00157777
PCDHB5	-1.77215	2.60638e-05	0.000316046
LONRF2	-1.78099	8.88066e-08	6.00741e-06
TMPRSS13	-1.78537	1.26572e-05	0.000189323
DKK3	-1.79899	0.000167572	0.0011883
MEGF6	-1.80432	4.54929e-05	0.000459514
AXL	-1.8253	4.92725e-05	0.000483417
PALM3	-1.83379	0.00158749	0.00644688
MYLK	-1.83536	9.63067e-05	0.000796996
AKAP7	-1.83563	0.000385195	0.00219193
PRSS23	-1.8364	4.60202e-05	0.000463319
NRXN3	-1.85065	0.000151668	0.00110815
EPN3	-1.8542	1.93424e-05	0.00025343
VGLL3	-1.85593	1.59838e-06	4.63762e-05
SYNE1	-1.87453	0.00090658	0.0042066
PECAM1	-1.88011	0.00660288	0.0188312
FLJ46906	-1.88219	0.00335476	0.0112489
SEMA5A	-1.90146	0.00212984	0.00802172
GAS7	-1.90242	9.08319e-05	0.000758992
BTBD11	-1.9065	6.38487e-05	0.00058732
FSCN1	-1.90755	5.57396e-06	0.000108778
CLDN9	-1.9081	8.89046e-05	0.000749125
COL4A2	-1.9098	4.96789e-08	4.01465e-06
PROS1	-1.92306	4.55278e-05	0.000459514
PSD3	-1.9402	7.31253e-08	5.32345e-06
AJAP1	-1.9412	0.00013079	0.000994849
AQP1	-1.94138	4.9107e-05	0.000483086
THBS1	-1.95529	8.64155e-09	1.33401e-06
TMEM27	-1.96157	0.000967948	0.00440812
COL9A2	-1.96735	3.89674e-05	0.000413033
GPR161	-1.96763	1.25947e-06	3.94928e-05
EPPK1	-1.9692	9.77844e-07	3.31827e-05
SYT8	-1.97273	0.000358105	0.00207804
UPK1B	-1.98638	0.000106548	0.000858732
PROM2	-1.99152	2.78708e-06	6.76336e-05
G6PC	-2.00068	0.00043557	0.00240582
IGSF9	-2.00174	1.74607e-05	0.000235557
HSD17B2	-2.00279	1.54918e-06	4.53862e-05
MUC15	-2.01228	0.00157868	0.00643063
PDE5A	-2.01353	2.88566e-07	1.44397e-05
TUBB3	-2.0248	1.72887e-07	9.50561e-06
PDLIM3	-2.03831	9.70727e-07	3.31827e-05
TPPP3	-2.04133	1.60431e-05	0.00022153
PDGFD	-2.04813	7.6342e-06	0.000136247
SFTA2	-2.04966	0.00484459	0.0148621
COL13A1	-2.07266	1.12232e-05	0.000175666
ANKRD1	-2.08945	0.000241393	0.00155934
IAPP	-2.093	0.00523624	0.0157624
VTCN1	-2.10749	1.45716e-05	0.00020764
TM4SF1-AS1	-2.1076	0.00272843	0.00957255
TAGLN	-2.10849	3.35294e-05	0.000369376
NOSTRIN	-2.12391	7.4596e-05	0.000653719
KIF26A	-2.13172	0.000120382	0.000934575
TTYH1	-2.17101	3.78939e-06	8.26143e-05
FILIP1L	-2.20039	7.71215e-07	2.84842e-05
KRT81	-2.21111	0.000295401	0.0018083
SELENOP	-2.23191	1.04604e-06	3.47397e-05
ADAM12	-2.2331	1.49421e-05	0.000210185
MATN2	-2.23453	3.89235e-05	0.000412932
PAPPA	-2.24999	1.44443e-05	0.000206315
UGT2B15	-2.25384	0.00178674	0.00705846
ASXL3	-2.25483	4.14715e-05	0.000430451
TUBB2B	-2.26549	3.25961e-07	1.56996e-05
CAMK2N1	-2.27314	1.76491e-08	1.9503e-06
PRICKLE1	-2.30017	3.31339e-06	7.6724e-05
SEMA6D	-2.32196	7.6659e-06	0.000136247
NEXN	-2.32505	3.99826e-06	8.59107e-05
TM4SF4	-2.32526	0.000236366	0.0015318
CYP4X1	-2.32635	7.13647e-05	0.000635252
EPHB1	-2.3455	1.8654e-05	0.000247459
RARB	-2.36458	2.43493e-06	6.19851e-05
RUNDC3B	-2.39838	3.49258e-05	0.000380653
CAPN6	-2.39952	7.8061e-05	0.000674754
MEX3B	-2.41328	0.000441856	0.00242829
CNFN	-2.4281	0.00884065	0.0236191
AGPAT4	-2.42985	5.30187e-06	0.000105346
CDH6	-2.43024	2.88132e-05	0.000334681
F2R	-2.43477	1.4019e-06	4.28434e-05
TSPAN2	-2.47228	1.23085e-05	0.000185258
ABCB1	-2.48503	1.42076e-05	0.000205125
PITPNM3	-2.49137	1.36442e-07	8.09307e-06
MN1	-2.50645	3.06118e-05	0.000350377
KRT5	-2.51725	2.687e-05	0.000321293
COL3A1	-2.54423	0.0030282	0.0103911
CPA4	-2.56665	0.00133218	0.00565612
H19	-2.60353	9.01993e-08	6.06754e-06
CREB5	-2.62861	1.93967e-07	1.03802e-05
TUBA1A	-2.63527	1.6398e-06	4.68999e-05
CRYAB	-2.66779	2.70515e-05	0.000322822
COL15A1	-2.67387	9.34281e-05	0.000777449
NOTCH3	-2.67835	3.22602e-07	1.56002e-05
AKR1B10	-2.71949	0.00256574	0.00913755
C6	-2.76458	0.000230282	0.00150227
MMP24	-2.76985	6.66058e-09	1.09689e-06
LRRN1	-2.82624	1.41393e-06	4.28848e-05
AGT	-2.8509	2.67956e-07	1.37204e-05
SERPINB2	-2.85217	2.30479e-06	5.96816e-05
TMPRSS11E	-2.86672	0.00054703	0.00285885
FLNC	-2.87971	6.28257e-08	4.78788e-06
CLDN6	-2.89661	1.1439e-06	3.71259e-05
SOCS2	-2.91797	1.01914e-06	3.42779e-05
MCAM	-2.94131	4.02746e-08	3.4639e-06
SH3RF2	-2.98819	1.08199e-07	6.95731e-06
ALDOB	-2.99468	0.000579907	0.00299556
SULT2B1	-2.99526	7.57729e-05	0.000660189
NEGR1	-3.15587	1.48073e-06	4.42418e-05
TGFB2	-3.21272	2.62166e-09	7.01498e-07
CD177	-3.21808	5.07045e-05	0.000492763
KRTAP2-3	-3.23466	3.17269e-07	1.54665e-05
VIL1	-3.29553	4.80369e-07	2.02952e-05
NCAM1	-3.3686	4.62608e-06	9.55447e-05
PSG9	-3.42175	1.28799e-05	0.000190993
CTGF	-3.42388	3.80307e-08	3.34146e-06
COL12A1	-3.45802	2.19253e-06	5.76425e-05
GSTA1	-3.58357	2.03704e-05	0.000261901
CDH2	-3.66844	2.02032e-05	0.000261016
VCAN	-3.80003	1.12805e-05	0.000175879
CXCR4	-3.83284	2.7051e-06	6.63384e-05
PSG3	-3.841	2.95293e-06	6.97182e-05
NPPB	-3.87619	1.20427e-05	0.000182857
PSG4	-4.08827	1.03932e-08	1.47229e-06
GSTA2	-4.22471	3.29191e-05	0.000364654
PSG5	-5.05824	1.04165e-05	0.00016701
CNN1	-5.13208	1.04568e-06	3.47397e-05

## Sheet: ESM Table 7
ESM Table 7. Differentially expressed genes (DEGs) in human ductal cells in response to 500x cytokines.
Comparisons were made between the “500x” dose of cytokines versus vehicle from bulk RNA sequencing analysis on 4 donors, related to Fig. 1. Genes shown met the criteria of p<0.05, FDR<0.05, │Log2 FC│≥1.0 and average FPKM value >1.0 in at least one of the cytokine and vehicle treatment groups.
Genes	log(2)FC	p-value	FDR
CXCL9	11.5255	6.54426e-07	1.33979e-05
CXCL10	11.3521	3.65717e-07	9.14847e-06
IDO1	11.2907	2.85786e-07	7.49518e-06
CXCL11	11.1294	2.40225e-07	6.66319e-06
GBP4	11.0604	1.72368e-09	1.74324e-07
NOS2	10.8989	4.66627e-11	1.60493e-08
GBP5	10.6788	1.01075e-08	6.75969e-07
CSF3	10.4748	1.98636e-06	2.93396e-05
CCL5	9.61362	7.76807e-10	1.04121e-07
CCL8	9.38386	1.27735e-10	2.80217e-08
CPXM1	9.18267	1.13052e-11	6.17953e-09
DUOXA2	8.92676	8.90434e-13	6.17953e-09
LGALS17A	8.89201	1.88055e-05	0.00015092
GBP7	8.6568	3.07579e-05	0.000220318
SAA1	8.5881	1.10807e-09	1.29504e-07
USP30-AS1	8.45742	3.85619e-05	0.000262561
IL33	8.41596	9.34366e-12	6.17953e-09
TRIM31	8.39408	3.20055e-09	2.7919e-07
HLA-DQB2	8.18486	6.972e-05	0.000413851
FAM26F	8.12976	7.31268e-05	0.000428857
HLA-DRA	8.03068	7.38632e-12	6.17953e-09
SLC6A14	7.93388	4.66581e-10	6.9342e-08
DUOX2	7.90577	6.01498e-11	1.85662e-08
CIITA	7.74342	1.02493e-11	6.17953e-09
XAF1	7.64995	2.21472e-10	4.23188e-08
CD38	7.63902	1.23657e-08	7.78581e-07
GJA4	7.60229	4.46053e-10	6.71198e-08
HLA-DQA1	7.40677	1.11034e-10	2.67325e-08
VNN3	7.2886	6.08276e-08	2.40079e-06
IL36G	7.26569	2.88481e-07	7.54943e-06
SAA2	7.25651	1.74382e-08	9.80939e-07
SERPINB7	7.11661	2.09649e-11	9.01341e-09
UBD	7.03534	1.51119e-09	1.58189e-07
CD7	7.03125	1.24115e-07	4.09342e-06
OAS2	6.94475	9.87093e-11	2.50351e-08
TRIM40	6.91697	6.78068e-07	1.36603e-05
HAPLN3	6.9009	5.93849e-12	6.17953e-09
RARRES3	6.87559	2.24598e-12	6.17953e-09
IFI44L	6.65238	2.51273e-09	2.29153e-07
MIR3142HG	6.63313	2.3804e-06	3.31657e-05
IFITM1	6.58933	5.01489e-10	7.3621e-08
APOL3	6.56494	2.46966e-08	1.21126e-06
SELE	6.51868	1.1887e-07	3.97489e-06
VNN2	6.38826	8.48051e-12	6.17953e-09
C1S	6.36213	2.28048e-09	2.16026e-07
IRF8	6.2991	1.45317e-09	1.5619e-07
GBP1	6.27766	9.50301e-12	6.17953e-09
HLA-DRB1	6.2575	3.16773e-10	5.37086e-08
HLA-DRB5	6.17047	1.37402e-10	2.95365e-08
APOL1	6.09116	4.07795e-12	6.17953e-09
CCL4L1	6.07695	1.53631e-05	0.000128464
CCL22	6.02466	8.66787e-09	6.0025e-07
HLA-DOA	5.87887	5.17027e-09	4.1421e-07
ISG20	5.86284	1.48728e-12	6.17953e-09
BATF2	5.85891	9.67351e-12	6.17953e-09
SECTM1	5.81902	1.11189e-11	6.17953e-09
IL6	5.80956	9.47907e-08	3.34631e-06
ICAM4	5.80699	8.51915e-08	3.08896e-06
WARS	5.79928	7.79827e-12	6.17953e-09
HLA-DMB	5.68832	1.15296e-10	2.72145e-08
PLA1A	5.68242	2.24697e-08	1.14131e-06
C1R	5.65488	3.44113e-09	2.90073e-07
MMP3	5.61753	1.71925e-06	2.64321e-05
HLA-DQB1	5.55596	8.46941e-09	5.9276e-07
HLA-DQA2	5.53539	9.73297e-07	1.73903e-05
XDH	5.52972	2.85253e-07	7.49518e-06
APOL4	5.50926	1.30419e-07	4.23176e-06
TGM2	5.47058	7.9206e-09	5.67549e-07
IL18BP	5.45163	1.13733e-09	1.31646e-07
CX3CL1	5.44218	1.87213e-09	1.81748e-07
PTAFR	5.43546	9.66403e-10	1.22874e-07
TBX21	5.43029	2.10202e-06	3.03155e-05
KRT39	5.36528	5.63851e-06	6.10399e-05
SNCAIP	5.32598	1.10377e-07	3.75345e-06
GBP2	5.32278	9.92156e-12	6.17953e-09
IFIT3	5.30529	2.7385e-11	1.06342e-08
IL1B	5.28453	8.67615e-09	6.0025e-07
CD274	5.26248	1.02034e-09	1.22874e-07
CXCL5	5.19193	4.70574e-08	1.97379e-06
CD74	5.17757	9.98241e-11	2.50351e-08
KYNU	5.02571	1.2753e-10	2.80217e-08
SLAMF7	4.9634	8.86864e-09	6.06595e-07
EPSTI1	4.96312	8.09506e-09	5.76617e-07
HLA-DMA	4.94338	6.93609e-11	2.08742e-08
MCUB	4.94269	7.3944e-11	2.11938e-08
HMGN2P46	4.9415	0.000251575	0.00111628
CCL7	4.93611	7.88671e-08	2.92124e-06
IL4I1	4.87663	2.73778e-07	7.29145e-06
NCF1	4.87362	8.97857e-07	1.66028e-05
ASCL2	4.84736	3.79781e-05	0.000259614
PIGR	4.84632	3.89185e-08	1.69767e-06
C15orf48	4.842	4.11298e-06	4.86845e-05
IRF1	4.84007	2.71648e-11	1.06342e-08
TRIM15	4.83813	1.00006e-06	1.77301e-05
CSF2RB	4.81281	1.70807e-06	2.63133e-05
TNFRSF1B	4.81029	1.51913e-10	3.15298e-08
IFIT2	4.72621	1.232e-11	6.17953e-09
C2CD4A	4.71251	4.56723e-06	5.24122e-05
NOD2	4.71218	1.72934e-07	5.29715e-06
PDCD1LG2	4.67643	4.97224e-07	1.11671e-05
KLHDC7B	4.66875	5.19002e-07	1.14194e-05
IL7R	4.6279	9.07149e-09	6.1007e-07
ICAM1	4.61563	1.41589e-09	1.5495e-07
SAMD9L	4.61514	9.1201e-11	2.43973e-08
TNFAIP6	4.55288	0.000155032	0.000765179
LINC01752	4.53917	9.14913e-06	8.63313e-05
IL24	4.50615	1.75184e-05	0.000142107
ICAM5	4.49411	1.8827e-06	2.82592e-05
CTSS	4.44015	3.49588e-12	6.17953e-09
NNMT	4.42436	7.37382e-08	2.79138e-06
VEGFC	4.40467	4.06296e-10	6.43552e-08
SLC15A3	4.37031	1.78342e-08	9.89347e-07
IL1A	4.35795	9.75569e-08	3.41392e-06
HLA-DPA1	4.35112	3.37889e-06	4.22378e-05
RARRES1	4.28774	8.31324e-07	1.56802e-05
PTGS2	4.28707	2.75596e-07	7.32367e-06
PLEK	4.28614	8.15632e-08	2.97795e-06
TAP1	4.27998	5.20402e-12	6.17953e-09
CXCL3	4.27781	6.2651e-09	4.71371e-07
CCR7	4.27663	7.76542e-06	7.70652e-05
BST2	4.26608	3.11675e-08	1.43388e-06
FRMD3	4.26342	5.3777e-09	4.25899e-07
BTN3A3	4.26035	1.60719e-11	7.44127e-09
PSMB9	4.24994	1.02072e-09	1.22874e-07
HLA-F	4.23213	1.54709e-12	6.17953e-09
RSAD2	4.20355	5.87718e-10	8.42255e-08
CCL20	4.15527	2.94336e-08	1.39497e-06
LUCAT1	4.11586	6.38184e-07	1.31324e-05
SOCS1	4.10461	9.61359e-08	3.38387e-06
MMP25-AS1	4.10274	2.55912e-10	4.5304e-08
CMPK2	4.09585	1.59153e-10	3.24726e-08
CXCL2	4.09236	1.17142e-09	1.33033e-07
LAP3	4.0637	2.30575e-08	1.15577e-06
CARD16	4.06194	0.000637351	0.00234631
C1QA	4.04778	2.139e-05	0.000166017
DUOX1	4.02329	4.68936e-07	1.08559e-05
MSC	3.99741	2.70647e-06	3.6486e-05
LYPD5	3.98813	1.13751e-07	3.83541e-06
CASC19	3.98751	6.22165e-05	0.000378838
ETV7	3.98738	3.23509e-11	1.18012e-08
TOX3	3.98341	1.04415e-07	3.62233e-06
BCL2A1	3.94873	6.32305e-07	1.30591e-05
OAS1	3.94817	1.69591e-11	7.56124e-09
CHGA	3.94666	2.72821e-06	3.66542e-05
CLIC5	3.92461	1.65546e-08	9.5188e-07
TYMP	3.91973	4.14747e-09	3.37346e-07
CEACAM5	3.91677	6.8273e-08	2.61742e-06
OASL	3.89931	4.78394e-09	3.86504e-07
SCARF1	3.88103	1.86319e-08	1.01429e-06
OAS3	3.874	6.25812e-10	8.85086e-08
MIR155HG	3.86812	4.42992e-06	5.11779e-05
ACSL5	3.85728	1.29044e-11	6.21374e-09
C1QB	3.85184	2.32345e-08	1.15577e-06
CCL28	3.84615	2.07814e-10	4.04423e-08
SOD2	3.83434	5.54771e-11	1.80495e-08
CASP1	3.80443	1.87051e-08	1.01429e-06
APOL2	3.79307	2.3018e-10	4.32954e-08
PARP14	3.74481	4.80629e-12	6.17953e-09
PDE4B	3.71856	1.32609e-07	4.29127e-06
TRIM22	3.66478	1.48458e-09	1.58154e-07
IL32	3.64315	1.71791e-07	5.27557e-06
LCN2	3.62549	4.52869e-07	1.06477e-05
NLRC5	3.61385	1.22651e-11	6.17953e-09
CCAT1	3.60831	2.98619e-06	3.89094e-05
NRIR	3.6002	0.000107428	0.000578544
MACROD2	3.59272	3.77745e-08	1.67797e-06
IFI27	3.58077	3.6067e-06	4.40787e-05
CXCL1	3.57815	3.34372e-08	1.51479e-06
MMP25	3.57771	1.26573e-06	2.1133e-05
DPYD	3.57257	5.65191e-09	4.36587e-07
ADAMDEC1	3.57255	0.000299709	0.00128761
SPRR2A	3.54055	2.58672e-07	6.96621e-06
CD40	3.53943	5.83962e-11	1.84993e-08
CXCL6	3.52878	4.36366e-07	1.03482e-05
UBE2L6	3.5265	1.05862e-11	6.17953e-09
C5orf56	3.51384	4.64808e-08	1.95642e-06
STAT1	3.49487	1.01083e-11	6.17953e-09
BTN3A2	3.45842	2.08292e-10	4.04423e-08
G0S2	3.44991	1.06957e-07	3.66822e-06
TNFSF10	3.44406	5.47918e-09	4.28301e-07
IL10RA	3.39345	2.1503e-07	6.16317e-06
PDGFRA	3.38148	0.000150277	0.000746303
TNF	3.36245	1.38343e-07	4.45288e-06
FBXO6	3.33772	5.75868e-10	8.35217e-08
C1QC	3.32607	3.84811e-07	9.49254e-06
C4B	3.32515	2.98657e-06	3.89094e-05
BTN3A1	3.32026	1.67216e-10	3.35492e-08
GIMAP2	3.31766	6.68699e-06	6.90378e-05
TAP2	3.3165	1.73774e-09	1.74324e-07
IFI44	3.26353	2.27489e-08	1.14582e-06
IFI16	3.25885	8.89501e-08	3.18685e-06
VCAM1	3.25026	6.73357e-07	1.36559e-05
SOCS3	3.23346	1.0505e-08	6.98667e-07
PSMB10	3.217	9.64339e-10	1.22874e-07
CSF2	3.20693	5.22917e-06	5.75953e-05
VNN1	3.19672	1.3441e-08	8.25525e-07
DAPP1	3.15593	6.69796e-08	2.5843e-06
DHRS9	3.15418	5.12165e-06	5.68243e-05
CD53	3.14567	6.11594e-07	1.28725e-05
TMEM171	3.14267	8.62488e-07	1.61472e-05
MX1	3.14261	2.36807e-10	4.38567e-08
LAMP3	3.13364	1.00118e-09	1.22874e-07
CFB	3.12888	1.3744e-08	8.3985e-07
IFI35	3.11977	4.03961e-10	6.43552e-08
FAM177B	3.11707	1.75947e-06	2.6743e-05
GSDMB	3.11349	1.74661e-06	2.66314e-05
ISG15	3.07909	6.86148e-08	2.62217e-06
CCRL2	3.07845	1.20973e-05	0.000106687
CEACAM6	3.07311	4.48478e-08	1.90098e-06
MMP1	3.07304	1.51642e-07	4.755e-06
CEBPD	3.0449	1.56678e-08	9.29109e-07
SLAMF8	3.03272	8.69018e-06	8.32901e-05
HK2	3.02864	1.43169e-10	3.02362e-08
TNC	3.0266	8.32336e-07	1.56802e-05
CEACAM7	3.0189	3.24876e-06	4.12103e-05
FCER1G	3.01705	2.212e-06	3.14844e-05
NAV3	3.01085	1.17757e-10	2.72608e-08
PDZK1IP1	3.00122	4.22187e-10	6.60037e-08
JAK2	2.99443	1.05992e-10	2.60394e-08
PSMA6	2.98302	4.18246e-06	4.93129e-05
APOBEC3D	2.98282	1.77973e-06	2.70168e-05
LILRB4	2.97239	7.72633e-06	7.70537e-05
ANTXR2	2.97218	3.48893e-10	5.8333e-08
VAMP5	2.95861	5.8393e-08	2.34812e-06
RND1	2.93865	1.39992e-08	8.46843e-07
RNF213	2.92814	1.1818e-08	7.56727e-07
SRGN	2.92402	3.21198e-05	0.000227714
TRAFD1	2.92182	1.12257e-11	6.17953e-09
GBP3	2.92119	9.7413e-11	2.50351e-08
SERPING1	2.91775	4.97635e-08	2.0657e-06
CFH	2.89354	9.94298e-08	3.46938e-06
SP110	2.89279	2.13742e-09	2.05842e-07
TRIM14	2.87608	1.60546e-09	1.66608e-07
HCP5	2.8625	2.63151e-08	1.26712e-06
IL18R1	2.84841	8.78614e-09	6.04386e-07
ZC3H12A	2.84332	6.95024e-09	5.10164e-07
APOL6	2.8248	1.15029e-09	1.31878e-07
ODF3B	2.82268	2.3329e-09	2.16026e-07
HLA-E	2.82208	2.84445e-09	2.53641e-07
MSRB1	2.81249	9.968e-10	1.22874e-07
B2M	2.81199	1.76242e-08	9.82889e-07
PML	2.8046	1.86849e-09	1.81748e-07
PSMB8-AS1	2.8041	3.63678e-07	9.12075e-06
MAP3K8	2.80153	2.97994e-09	2.63769e-07
CHI3L2	2.79858	0.00013046	0.000671146
PATL2	2.79087	4.59066e-06	5.26012e-05
APOBEC3G	2.78822	2.54755e-06	3.4889e-05
HSD11B1	2.77711	0.000958437	0.0032464
S100A9	2.77303	0.000432886	0.00172097
CA8	2.76862	9.32747e-06	8.75851e-05
PARP9	2.76313	5.0111e-11	1.67566e-08
LOC100419583	2.75862	7.78441e-10	1.04121e-07
CHI3L1	2.75763	2.89894e-05	0.000211116
RIPK2	2.75231	7.69265e-11	2.13837e-08
ZEB1	2.71403	5.21162e-08	2.15593e-06
RTP4	2.71055	1.84658e-09	1.81748e-07
LINC02015	2.70328	2.99365e-06	3.89596e-05
FAM117B	2.68129	2.66001e-11	1.06342e-08
TNFAIP2	2.67388	9.77813e-07	1.74384e-05
IL12A	2.66624	3.83515e-05	0.000261572
HLA-B	2.6536	6.45416e-09	4.82578e-07
STEAP4	2.65128	1.14795e-08	7.38983e-07
IFIT1	2.6462	1.14062e-07	3.83541e-06
CASP10	2.64172	1.43368e-09	1.55483e-07
EVI2B	2.6385	8.47262e-06	8.1791e-05
KRT17	2.63785	3.37264e-06	4.22036e-05
LAYN	2.63671	4.34443e-06	5.04323e-05
LOX	2.63586	3.19862e-06	4.07828e-05
HLA-DPB1	2.63023	3.33058e-08	1.51479e-06
SAMHD1	2.62724	1.28028e-10	2.80217e-08
CEACAM1	2.62515	3.98998e-09	3.28982e-07
LOC101927571	2.61847	0.000919597	0.0031476
IL15RA	2.60326	7.38457e-11	2.11938e-08
USP18	2.59608	1.73517e-06	2.65417e-05
TNFSF13B	2.5852	2.15953e-05	0.000167179
LOC101929709	2.58209	7.31759e-09	5.33873e-07
STAT4	2.5339	4.28553e-07	1.0287e-05
CBLN3	2.52353	1.81049e-05	0.000145979
RNF19B	2.52231	8.03388e-10	1.06277e-07
PSMB8	2.51897	3.72523e-10	6.14306e-08
TMEM140	2.50581	3.67655e-09	3.07349e-07
MLKL	2.49725	9.00537e-08	3.19784e-06
C3	2.47524	1.2284e-06	2.05953e-05
ERAP2	2.46039	2.51702e-10	4.52237e-08
IGFLR1	2.44692	4.71241e-05	0.000304825
ROR1-AS1	2.44477	2.07973e-06	3.01636e-05
SEMA3F	2.44192	1.47725e-07	4.67978e-06
PSORS1C3	2.44048	0.00090059	0.00309133
SPI1	2.44044	9.18714e-05	0.00051372
DGAT2	2.40565	0.000295906	0.00127446
SQOR	2.39142	3.44579e-09	2.90073e-07
GJB2	2.38156	9.97152e-06	9.17014e-05
IFI6	2.36952	1.5029e-06	2.40584e-05
RFTN1	2.35769	1.7352e-06	2.65417e-05
LIPG	2.34341	3.89899e-07	9.55705e-06
PILRA	2.32886	3.36916e-05	0.000236489
FGR	2.32399	0.00126611	0.00406438
HLA-A	2.30392	1.54196e-07	4.80884e-06
PSME2	2.30362	3.86013e-10	6.27949e-08
LGALS9	2.303	6.43528e-08	2.49896e-06
IFIH1	2.30066	2.76855e-10	4.76111e-08
RAB31	2.2983	6.3231e-10	8.85086e-08
PARP3	2.29711	6.37892e-08	2.4851e-06
TCN1	2.26025	2.40409e-06	3.34185e-05
HLA-C	2.26009	5.81125e-09	4.43079e-07
NUB1	2.25872	1.79342e-09	1.78423e-07
ADGRF4	2.256	3.12076e-08	1.43388e-06
ASPHD2	2.25144	4.27454e-06	4.98613e-05
LINC01589	2.24089	9.79322e-05	0.000538673
LTB	2.23752	0.00108205	0.00357065
TYROBP	2.22476	2.39177e-05	0.000181159
NRP2	2.21063	2.07064e-06	3.01044e-05
SGK1	2.1975	1.66053e-08	9.5188e-07
HLX	2.19676	2.55024e-05	0.000190445
ALOX5	2.19374	1.01278e-05	9.25028e-05
RHEBL1	2.18552	0.000140568	0.000711075
C1RL-AS1	2.15552	2.20721e-05	0.000170323
GLRX	2.15541	4.92546e-08	2.05165e-06
PLIN2	2.15135	1.02492e-06	1.80691e-05
ITGAX	2.14376	0.000370052	0.00152181
DDX60	2.14203	1.06834e-09	1.27333e-07
ANKRD22	2.14193	3.36647e-05	0.000236438
TMCC3	2.14124	3.06648e-07	7.97284e-06
ASS1	2.13247	1.45863e-05	0.000123221
ICOSLG	2.12343	1.95344e-06	2.89484e-05
GK	2.11529	8.14115e-08	2.97795e-06
CXCL8	2.10792	6.78589e-07	1.36603e-05
CYP27B1	2.1061	2.46694e-05	0.000185181
MT2A	2.09949	7.77236e-07	1.4875e-05
CCR1	2.0917	4.20622e-05	0.000281146
PARP12	2.08767	1.65261e-09	1.68595e-07
IGSF6	2.08751	0.000119152	0.000627725
NMI	2.05993	2.48828e-10	4.52237e-08
TNFRSF14	2.05707	1.14676e-08	7.38983e-07
SGPP2	2.05279	2.43006e-07	6.72485e-06
LGMN	2.05066	1.50978e-08	8.99738e-07
HELZ2	2.04962	1.32232e-09	1.4739e-07
BACH1	2.04809	1.13701e-08	7.38983e-07
PMAIP1	2.03709	7.84652e-07	1.49931e-05
MYEOV	2.01486	0.000370149	0.00152181
CCL2	2.01145	9.88575e-07	1.75523e-05
SCML1	2.00687	2.97192e-08	1.3975e-06
MOB3B	2.0062	4.12079e-09	3.37346e-07
MICB	2.00023	6.27798e-07	1.30301e-05
BHLHA15	1.99821	0.00803601	0.0185214
ID1	1.9947	0.00189286	0.00563318
DHX58	1.98449	2.98535e-06	3.89094e-05
SP100	1.98407	2.7257e-10	4.75537e-08
NFKBIZ	1.97904	1.73006e-08	9.77768e-07
DTX3L	1.97732	7.44719e-10	1.01874e-07
SST	1.97543	8.623e-05	0.000490798
ANXA1	1.95169	4.33774e-07	1.03402e-05
KLF4	1.9395	1.89659e-07	5.70777e-06
NT5E	1.92362	3.19028e-06	4.0726e-05
PRLR	1.90843	1.85132e-07	5.5855e-06
OAF	1.8954	2.82196e-09	2.53513e-07
NPTX2	1.89288	1.08777e-07	3.70953e-06
SLC25A22	1.89248	3.96019e-08	1.71485e-06
FAS	1.89008	2.33366e-08	1.15608e-06
MXD1	1.88738	3.38522e-09	2.89302e-07
SERPINB9P1	1.88346	0.000121538	0.000638025
MOB3C	1.88281	3.85609e-08	1.69415e-06
SFMBT2	1.8732	3.59022e-05	0.000247958
TRIB2	1.86621	6.15365e-09	4.65897e-07
NFKBIA	1.85871	2.83446e-08	1.35402e-06
PLAUR	1.85566	3.90591e-07	9.55705e-06
CASP8	1.8549	1.5168e-07	4.755e-06
LYN	1.85193	2.01835e-08	1.07e-06
HLA-G	1.85054	6.95927e-06	7.1542e-05
RHCG	1.84643	5.73534e-05	0.000355703
CYBB	1.83996	6.56961e-05	0.00039503
SSPN	1.83248	3.06182e-08	1.42861e-06
TMEM106A	1.82844	6.50327e-07	1.33594e-05
FST	1.82729	4.18217e-05	0.00027985
TNFAIP3	1.81943	6.06559e-08	2.40079e-06
SCO2	1.81275	1.92041e-06	2.86468e-05
DDX58	1.81184	1.09912e-09	1.29504e-07
PLPP3	1.81047	6.83904e-07	1.37214e-05
ZNFX1	1.80249	2.3056e-09	2.16026e-07
LAPTM5	1.78938	0.00142127	0.00446368
ACVRL1	1.7871	3.58069e-05	0.000247442
HERC6	1.77476	1.087e-08	7.16626e-07
PSME1	1.76675	4.40411e-10	6.71198e-08
CDC25B	1.76584	6.36371e-07	1.31175e-05
NR4A2	1.75948	1.33994e-05	0.000115463
IFITM3	1.7484	1.31546e-09	1.4739e-07
SP140L	1.74792	5.81546e-09	4.43079e-07
FERMT3	1.74166	0.00111645	0.00366506
ITGB2	1.73971	0.00069816	0.00252386
STEAP1	1.73963	3.69932e-05	0.000253891
BIRC3	1.73949	3.79443e-08	1.67931e-06
PI3	1.73755	0.000359257	0.00148463
MEG3	1.73374	2.79778e-09	2.53231e-07
RHBDF2	1.7275	9.82766e-10	1.22874e-07
ARRDC3	1.71274	7.32141e-07	1.43543e-05
BBC3	1.7127	5.23319e-08	2.15744e-06
SLCO4A1	1.70611	2.52156e-07	6.8831e-06
JHDM1D-AS1	1.705	0.00011948	0.000629177
GAL	1.70452	9.63216e-05	0.000532623
CYP3A5	1.70359	2.33575e-06	3.28442e-05
SLC25A28	1.70338	5.1957e-09	4.1421e-07
SLC34A2	1.67948	1.53313e-06	2.44097e-05
XRN1	1.67471	1.00997e-09	1.22874e-07
RND3	1.66818	2.37758e-08	1.17301e-06
PDGFRL	1.66167	0.00141831	0.00445669
CTSO	1.66084	3.0179e-09	2.65179e-07
LY6E	1.65368	1.90716e-08	1.02953e-06
GCNT3	1.65239	1.18463e-06	2.00007e-05
SLC16A3	1.64883	5.02157e-06	5.59719e-05
TEAD4	1.64862	2.82992e-06	3.75596e-05
GPX2	1.64774	1.93706e-05	0.000153916
TRIM21	1.64557	1.50356e-09	1.58189e-07
MMP2	1.63886	0.00320269	0.00865907
ZNF267	1.62522	1.12012e-08	7.32826e-07
HERC5	1.62382	9.87596e-05	0.000541602
SNX10	1.6159	2.91541e-08	1.38718e-06
TIAM1	1.60575	2.13547e-07	6.14616e-06
GFPT2	1.60125	0.000474486	0.00185571
ADA	1.60114	0.00122758	0.00395758
IER5	1.6001	1.72629e-08	9.77768e-07
ZNF296	1.59485	0.000313022	0.00133408
A4GALT	1.59424	2.65074e-06	3.59343e-05
LY96	1.59298	0.0262018	0.049485
ALPK1	1.59228	1.33391e-06	2.19967e-05
IRAK2	1.58484	6.25564e-08	2.44552e-06
NEURL3	1.57974	2.55321e-07	6.93805e-06
CASP4	1.5786	5.89078e-08	2.34812e-06
INHBA	1.56743	0.0012734	0.00408381
TMEM173	1.56556	7.50286e-05	0.000436326
SLC1A3	1.56496	8.72838e-08	3.15532e-06
CHST2	1.55796	0.00338271	0.00905132
RASGRP3	1.54997	2.32914e-09	2.16026e-07
CSF1	1.54293	2.1751e-08	1.1142e-06
BHLHE40	1.53998	2.11481e-07	6.14556e-06
RNASE7	1.53377	0.00309154	0.00841976
CDC42SE2	1.53135	3.38856e-09	2.89302e-07
WNT7B	1.52988	1.42488e-05	0.000120964
STRIP2	1.52858	0.000195645	0.000921513
OPTN	1.52736	1.3847e-09	1.52927e-07
LMO7	1.52378	8.26324e-09	5.81713e-07
GRAMD3	1.52223	1.85114e-08	1.01291e-06
MMP10	1.50936	0.00117199	0.00381
TNFAIP8	1.50054	2.6277e-08	1.26712e-06
TNFSF15	1.49958	0.000374254	0.00153449
ZMYND15	1.48149	0.00015662	0.000772384
MAST3	1.47945	1.55627e-06	2.45873e-05
LYSMD2	1.47938	5.33775e-07	1.16195e-05
EHBP1L1	1.47414	3.28606e-07	8.41651e-06
GSAP	1.47104	1.23058e-06	2.06032e-05
LIFR	1.47057	2.51528e-06	3.44862e-05
PLSCR1	1.46391	1.64223e-09	1.68595e-07
HIST1H4C	1.46266	0.0180992	0.0360964
BTN2A2	1.46206	5.2548e-07	1.15013e-05
ITPKC	1.46127	3.65652e-08	1.63633e-06
LINC00623	1.46018	7.98684e-06	7.84862e-05
RASGRP1	1.45874	3.56133e-06	4.37228e-05
STAT2	1.45763	5.47549e-09	4.28301e-07
HSPA6	1.45617	0.00174089	0.00526732
SMIM25	1.45326	0.000664914	0.00242185
EVA1C	1.44939	8.17868e-07	1.55047e-05
HMGA1	1.44614	7.51872e-07	1.45515e-05
ZFP36	1.43887	2.006e-06	2.95433e-05
MPPE1	1.43856	7.39826e-08	2.79186e-06
CPM	1.43747	2.14979e-08	1.10595e-06
SDCBP2	1.43432	1.96849e-05	0.000155797
IFIT5	1.42706	3.11243e-08	1.43388e-06
LMO2	1.42273	6.83077e-07	1.37214e-05
ARC	1.42038	0.000582278	0.00218772
IRF2	1.4111	1.2418e-08	7.78581e-07
MOV10	1.41003	3.09376e-08	1.43388e-06
TLR3	1.40595	2.5096e-07	6.86603e-06
RFX5	1.40392	1.60095e-08	9.35548e-07
CARHSP1	1.39505	4.17692e-08	1.77674e-06
TAPBP	1.3932	2.31945e-08	1.15577e-06
ERAP1	1.38511	5.65771e-09	4.36587e-07
ATP6V1B2	1.385	1.0894e-08	7.16626e-07
SLFN12	1.38242	2.04665e-05	0.000160193
ARNTL2	1.38237	2.14768e-06	3.07784e-05
MMP7	1.38192	8.72316e-07	1.62553e-05
IER3	1.37996	2.1437e-05	0.000166275
PHF11	1.37745	2.47525e-08	1.21126e-06
NOCT	1.37437	5.61266e-07	1.20437e-05
SLC30A2	1.37094	0.00371033	0.00974153
HK1	1.36994	9.50946e-07	1.72273e-05
FOXC1	1.36988	4.88718e-06	5.48805e-05
SMCO2	1.36337	0.000849685	0.0029494
C5AR1	1.36142	0.00226353	0.00652655
CEBPB	1.3614	2.29332e-07	6.42023e-06
SLPI	1.35937	0.00109695	0.00361189
TAPBPL	1.35347	5.8113e-07	1.2338e-05
SLFN5	1.3487	2.02659e-08	1.07e-06
WDR25	1.34832	1.84771e-06	2.79081e-05
RNF24	1.34469	9.002e-08	3.19784e-06
BCL6	1.34466	2.32876e-06	3.27878e-05
RILP	1.34232	2.9189e-06	3.83181e-05
MUC1	1.34154	6.55183e-09	4.86857e-07
NUPR1	1.32819	3.91074e-07	9.55705e-06
CLMP	1.32501	0.000243925	0.00109281
SERPINB1	1.31694	1.18205e-06	1.99853e-05
JUNB	1.31485	7.4209e-07	1.45021e-05
LACTB	1.31463	5.94777e-08	2.36301e-06
SORD	1.31224	6.15781e-07	1.28918e-05
PLCH1	1.31054	9.08709e-07	1.67264e-05
CTSC	1.30911	2.31042e-06	3.26059e-05
MST1R	1.3072	1.55302e-07	4.83082e-06
SERPINE2	1.30658	0.000739172	0.0026402
SLC43A2	1.30001	2.12811e-07	6.14556e-06
JADE2	1.29997	2.00048e-08	1.06557e-06
NUDCD1	1.29856	7.68085e-09	5.53665e-07
B3GNT3	1.29742	2.31557e-06	3.26403e-05
IRF7	1.29567	8.73922e-07	1.62601e-05
IGFBP3	1.29514	4.44863e-06	5.13448e-05
SH2B3	1.29493	2.12146e-08	1.10081e-06
RAC2	1.29486	0.000172086	0.000834301
STX11	1.29318	5.00771e-06	5.5921e-05
RNF114	1.29282	1.9386e-08	1.04182e-06
DRAM1	1.29116	1.19208e-07	3.97516e-06
IRS1	1.29114	1.28261e-08	7.95882e-07
LIPH	1.29041	4.98704e-07	1.11795e-05
SNORA48	1.28689	0.00486813	0.0121987
C18orf8	1.28576	9.02204e-09	6.1007e-07
SERPINB9	1.2857	7.96003e-06	7.82866e-05
DGKG	1.28486	3.33598e-06	4.18754e-05
LOC103091866	1.28453	0.00033135	0.00139664
IKBKE	1.27857	2.74533e-06	3.68021e-05
RDH10	1.27583	1.06362e-05	9.57658e-05
HSH2D	1.2757	2.4742e-05	0.000185573
PARP10	1.2741	2.91228e-07	7.60479e-06
DDIT4	1.26749	8.7167e-07	1.62553e-05
FAM46C	1.26311	4.36262e-05	0.000288873
SLC5A3	1.25969	2.04505e-06	2.99073e-05
SAT1	1.25548	9.51623e-07	1.72273e-05
LINC01138	1.25456	0.000162291	0.000794819
PSMD6-AS2	1.24989	0.000221723	0.00101448
RBCK1	1.24361	1.57899e-08	9.31761e-07
CYP4F11	1.24342	3.43001e-05	0.000239365
ZC3H12C	1.23628	8.00157e-08	2.94565e-06
FA2H	1.23034	1.47462e-06	2.37468e-05
DDX60L	1.22763	3.87835e-07	9.54757e-06
LOC115110	1.22663	4.66461e-05	0.000302709
STOM	1.22602	8.29024e-07	1.56802e-05
TCIRG1	1.22541	1.23182e-07	4.0738e-06
PLA2G7	1.21414	0.0044284	0.0112776
PARM1	1.21119	0.000649503	0.00237651
SPG20	1.20974	4.1577e-08	1.77484e-06
RPPH1	1.20912	0.0199722	0.0392147
ADAMTS9	1.20569	6.41037e-06	6.687e-05
PSMA4	1.20494	1.48912e-08	8.9184e-07
TIFA	1.20394	4.35664e-07	1.03482e-05
CYLD	1.2028	1.41502e-08	8.51698e-07
MR1	1.20196	4.36702e-06	5.06456e-05
RAB24	1.20034	5.09767e-07	1.12783e-05
SLC39A14	1.20009	2.82026e-07	7.44523e-06
IL1RN	1.19925	0.00094789	0.00322005
ADAR	1.19682	2.5228e-08	1.22953e-06
GNB4	1.19503	3.40521e-05	0.000238325
TNIP1	1.18827	8.39228e-07	1.57854e-05
TBC1D30	1.18334	3.22078e-06	4.09417e-05
APOBEC3F	1.18318	7.52551e-06	7.60638e-05
MYO1B	1.18115	2.05454e-08	1.08002e-06
C19orf66	1.17869	1.66881e-06	2.58916e-05
C8orf4	1.17758	3.60606e-05	0.000248766
CD2AP	1.17404	3.89232e-08	1.69767e-06
UBE2E2	1.17403	5.67415e-05	0.000352453
RAB4B	1.17365	0.000276892	0.00120638
ETS2	1.17296	2.24093e-07	6.33247e-06
MET	1.16824	6.25703e-08	2.44552e-06
TXNIP	1.16752	1.39831e-06	2.27164e-05
ARHGAP26	1.16742	3.02739e-07	7.88826e-06
KARS	1.16686	4.13604e-08	1.77187e-06
CD47	1.16419	6.80764e-08	2.61742e-06
ITGB3	1.16308	0.00494732	0.012356
LOC102724428	1.16142	0.000574944	0.0021649
FAM124A	1.16012	1.59133e-05	0.000132204
GTPBP1	1.15813	1.39382e-08	8.46843e-07
CD82	1.15774	1.13186e-05	0.000100868
DNPEP	1.15665	1.273e-07	4.15627e-06
CKAP4	1.15618	2.10835e-08	1.10081e-06
GABRR2	1.15582	0.000573923	0.00216308
NABP1	1.15488	5.508e-06	5.98424e-05
OGFR	1.15421	1.76361e-08	9.82889e-07
OTUD4	1.15293	8.25184e-08	3.00108e-06
ABHD16A	1.15287	1.17128e-06	1.98589e-05
WTAP	1.15273	1.30112e-07	4.23176e-06
C11orf91	1.15018	0.0203392	0.0398183
NEAT1	1.14738	4.83259e-05	0.000310596
LAMB3	1.14474	6.45462e-06	6.71384e-05
GSDMD	1.14467	9.57221e-07	1.72759e-05
KRT15	1.14331	2.56301e-05	0.000191161
WDFY2	1.1432	3.20409e-08	1.46657e-06
SBNO2	1.14265	9.17862e-08	3.24977e-06
EPOP	1.14198	2.62054e-05	0.000194609
TRIM26	1.14189	6.55626e-08	2.53776e-06
GALNT14	1.13786	5.96062e-05	0.000366653
NKX3-1	1.13418	2.35086e-06	3.29449e-05
ZXDA	1.13171	5.52489e-05	0.00034524
SFN	1.12832	3.67892e-07	9.15018e-06
MUC13	1.12497	2.38705e-05	0.000181067
SLC38A5	1.12226	0.000170584	0.000828022
GADD45G	1.11895	0.010008	0.0222322
KRT23	1.11835	0.000221614	0.00101437
DNAJB9	1.11492	1.0497e-06	1.83343e-05
SNN	1.10921	1.56806e-07	4.86503e-06
SPHK1	1.10912	6.43329e-06	6.70008e-05
CD83	1.10741	0.0003454	0.00144072
POMP	1.10735	2.2007e-08	1.12254e-06
BLNK	1.10689	1.45993e-05	0.000123244
RAB38	1.10482	0.000387315	0.00157349
ADRB2	1.10242	0.0032796	0.00882624
ADGRF1	1.09851	7.84264e-05	0.000452804
PLEKHF1	1.09368	3.30094e-06	4.15761e-05
RHOF	1.08951	3.39378e-06	4.23361e-05
HMOX1	1.08914	0.0233238	0.0447873
SLC6A9	1.08774	1.84628e-07	5.58431e-06
HIF1A	1.08635	2.13926e-07	6.14616e-06
DTX2	1.08008	3.53341e-05	0.00024516
MDK	1.08004	8.64798e-05	0.000491802
DENND5A	1.07947	1.795e-08	9.912e-07
CXorf38	1.07928	1.01107e-05	9.24167e-05
SLC11A2	1.07824	4.84044e-07	1.09494e-05
CASP7	1.07692	1.92057e-07	5.7512e-06
NINJ1	1.07545	1.28294e-06	2.1361e-05
SAMD9	1.07508	1.9574e-05	0.000155179
SORBS1	1.07431	8.65699e-05	0.000491802
RGS17	1.07058	7.94283e-06	7.82453e-05
PPY	1.06872	0.0165878	0.033566
PRKCQ-AS1	1.06622	0.000574603	0.00216429
PSTPIP2	1.06512	7.20293e-05	0.000424835
FGFBP1	1.06223	3.53556e-06	4.36524e-05
TTC39A	1.06059	8.04839e-06	7.87695e-05
KDM7A	1.06016	1.86453e-05	0.000149776
ACOT4	1.05667	0.000186931	0.000887335
PTER	1.05586	3.7592e-06	4.54806e-05
LINC01137	1.05384	4.66423e-05	0.000302709
SLC9B2	1.05048	0.000969478	0.00327549
KCNK1	1.04733	5.37854e-06	5.88073e-05
NAMPT	1.04461	3.10786e-07	8.05048e-06
RNF144B	1.0435	3.61196e-06	4.40982e-05
PARP8	1.04303	7.31249e-07	1.43543e-05
MFSD2A	1.04024	0.000225337	0.00102633
PTK2B	1.03873	2.02456e-06	2.96503e-05
DENND2D	1.03831	9.83744e-07	1.75048e-05
DNAJA1	1.03753	7.54829e-08	2.83073e-06
KIAA1217	1.03546	3.75005e-07	9.2887e-06
LIN52	1.0335	1.65669e-05	0.000135761
SNTB2	1.0327	1.7011e-07	5.25071e-06
CDKN1A	1.03224	7.40989e-05	0.000432591
NBN	1.0321	2.10526e-07	6.13635e-06
MAP2K3	1.03136	1.27083e-06	2.11887e-05
S100A16	1.03023	9.66488e-07	1.73651e-05
LONRF3	1.0295	1.00533e-05	9.21475e-05
CATSPERB	1.02767	0.000139842	0.000709115
NR1H3	1.02526	0.000323066	0.00136793
KLF9	1.02287	1.43341e-06	2.31615e-05
SLC50A1	1.02056	4.70532e-07	1.08719e-05
VPS9D1-AS1	1.01542	0.00407545	0.0105234
GEM	1.01315	0.0015005	0.00466987
LGALS3BP	1.01073	5.67554e-07	1.20924e-05
BIN1	1.00835	2.47353e-06	3.40691e-05
AMPD3	1.00819	1.03957e-05	9.42347e-05
PGBD5	1.00727	6.40192e-06	6.68399e-05
SP6	1.00655	0.00240708	0.00687624
BCAR3	1.00571	0.000111672	0.000595089
ST5	1.00545	0.000319178	0.00135434
PSMA5	1.00503	5.25536e-08	2.15918e-06
ATF5	1.00384	9.73378e-07	1.73903e-05
CADPS2	1.00066	1.76845e-05	0.000143214
NR1D1	1.00023	0.00229791	0.00660986
SGCE	-1.00088	7.32906e-06	7.45792e-05
LINC00982	-1.00111	0.000634915	0.00233949
NYNRIN	-1.00126	6.34601e-05	0.000384272
GADD45A	-1.00156	3.03823e-06	3.94189e-05
SORT1	-1.00257	2.83446e-05	0.000207803
FITM2	-1.00274	5.25881e-06	5.78133e-05
FOXO6	-1.00417	0.00137429	0.00434103
ARHGEF26	-1.00462	0.000139825	0.000709115
AP1S2	-1.00488	3.55412e-05	0.000246123
PHYH	-1.00494	9.23074e-07	1.6939e-05
FBXL2	-1.00644	0.000109075	0.000584595
COL6A1	-1.00907	6.75739e-07	1.36603e-05
MAST4-AS1	-1.00999	0.0165019	0.0334188
MUC6	-1.01002	0.0236698	0.0453576
IGFBP7	-1.01046	4.09961e-05	0.000275658
MUC20	-1.01049	1.47009e-07	4.67285e-06
SLC52A3	-1.01054	0.000795821	0.00279385
GALM	-1.01214	4.49836e-05	0.000295651
CKAP2	-1.01246	0.000216619	0.000998301
FLJ37453	-1.01409	0.00447462	0.0113712
SMO	-1.01474	3.53595e-05	0.000245195
TPX2	-1.01615	0.00591918	0.014337
BEX1	-1.01796	0.000608345	0.00226656
LAMC1	-1.02116	3.07312e-06	3.96904e-05
AKR1C3	-1.02206	0.00152359	0.00472461
PHLDB2	-1.02365	2.38958e-06	3.32552e-05
C1orf115	-1.02401	0.000114455	0.000606429
DOCK5	-1.02549	7.20451e-07	1.42362e-05
LDOC1	-1.02695	0.000100966	0.00054972
RTN2	-1.02791	4.90606e-05	0.000314479
PAIP2B	-1.02867	4.77488e-05	0.000308204
FGFR4	-1.02945	7.72951e-06	7.70537e-05
TIAM2	-1.02947	3.0398e-05	0.000218336
MAGEE1	-1.03417	0.0018625	0.00557175
TMEM229B	-1.0368	0.00182693	0.00548444
TEAD2	-1.03716	1.07279e-06	1.86084e-05
CDK1	-1.03759	0.0110057	0.0241095
ROR1	-1.03794	5.39499e-06	5.89337e-05
GPC1	-1.03842	3.84637e-07	9.49254e-06
MMP24-AS1	-1.03991	7.68518e-07	1.48023e-05
BDH2	-1.04044	0.000766596	0.00271261
FANK1	-1.04219	0.000593964	0.00222399
GATS	-1.04235	5.32842e-06	5.83653e-05
SLC40A1	-1.0438	2.64511e-06	3.58983e-05
C15orf52	-1.04402	0.000108044	0.000580121
TSHZ2	-1.04427	1.03022e-05	9.37396e-05
CAPN5	-1.04459	8.2481e-06	8.00972e-05
TRIM2	-1.04559	9.29133e-06	8.74504e-05
MARCH3	-1.04564	4.56599e-07	1.06691e-05
MICAL2	-1.04923	2.44776e-07	6.75829e-06
TMEM125	-1.05069	2.55495e-05	0.000190679
CERCAM	-1.05104	5.32581e-06	5.83653e-05
FAM171A1	-1.05163	2.35616e-06	3.29808e-05
FKBP1B	-1.05193	0.00506477	0.0126075
GATA6-AS1	-1.0525	0.00266555	0.00746926
SCNN1A	-1.05275	9.69448e-08	3.40239e-06
LOC283335	-1.05457	0.000216625	0.000998301
SHISA4	-1.05467	0.000353351	0.00146475
KLF2	-1.05629	0.00103158	0.00343995
TMEM55A	-1.05744	5.01098e-05	0.000319334
SERPINA3	-1.05875	0.000107704	0.000579074
GPX3	-1.06017	0.00032848	0.00138794
ARSD	-1.0604	3.72343e-08	1.6601e-06
PDGFB	-1.06158	4.06594e-06	4.82224e-05
FAM46B	-1.06302	0.00260692	0.00733054
RAC3	-1.06354	0.00171114	0.00519906
SOX4	-1.06416	3.57032e-06	4.37228e-05
C4orf48	-1.06644	0.0148318	0.0307676
SKA3	-1.06698	0.00526465	0.0130109
CTNNBIP1	-1.06701	5.81964e-05	0.000360004
ORAI2	-1.06719	3.57032e-06	4.37228e-05
ZBED3	-1.06953	4.0664e-05	0.000274084
RFLNB	-1.06997	0.0206927	0.040438
TMEM86A	-1.07044	0.000249277	0.00110894
FADS2	-1.07296	2.39638e-05	0.000181318
SDK1	-1.0731	0.000704393	0.00254029
GDPD5	-1.0755	5.18038e-06	5.73175e-05
KLHDC9	-1.07571	0.00225379	0.00650626
ZNF185	-1.07576	1.54994e-06	2.4553e-05
LGALS1	-1.07578	0.00147265	0.00459891
RASSF4	-1.07671	2.16955e-05	0.00016774
SCD5	-1.07693	1.16569e-06	1.9792e-05
AMOTL1	-1.0772	3.58897e-07	9.01963e-06
HUNK	-1.07753	1.19145e-05	0.000105538
MSI2	-1.07814	8.07402e-06	7.88921e-05
GC	-1.07815	0.014934	0.0309264
C3orf18	-1.07983	0.000424903	0.00169708
ARHGEF19	-1.08065	0.000616688	0.00228914
LCA5	-1.08119	1.59442e-05	0.000132279
HOMER3	-1.08202	9.92732e-06	9.14346e-05
PALLD	-1.08246	7.72219e-06	7.70537e-05
CDH24	-1.08772	0.00310934	0.00845881
PPP1R12B	-1.08791	6.26842e-07	1.30301e-05
ZDHHC1	-1.08884	0.000128631	0.000663835
PTGER3	-1.08921	1.69885e-05	0.000138181
CITED2	-1.08935	1.76434e-05	0.000143024
GRASP	-1.09066	0.000395038	0.00159859
KIF2C	-1.09268	0.0254505	0.0482477
CBX2	-1.09274	2.89123e-05	0.000210937
NRTN	-1.09343	0.0049711	0.0124051
SRSF12	-1.09557	0.00021994	0.00100901
C11orf80	-1.09659	4.54792e-05	0.000297542
KREMEN1	-1.09755	1.13277e-07	3.83541e-06
KIFC1	-1.09782	0.0209117	0.0407668
NRGN	-1.09943	0.0193705	0.0382078
FCGRT	-1.09972	2.60454e-05	0.00019366
HPSE	-1.101	0.000279893	0.00121769
KIF23	-1.10128	0.00268557	0.00751486
KIAA1549	-1.10143	8.99383e-06	8.55872e-05
NR2F1	-1.10158	0.00465905	0.011772
TPD52L1	-1.10174	1.7985e-05	0.000145206
SPTBN2	-1.10228	7.20247e-06	7.36647e-05
TMEM56	-1.10292	5.09447e-07	1.12783e-05
KBTBD11	-1.10398	1.60718e-05	0.000133245
SORBS2	-1.10466	8.25059e-06	8.00972e-05
NCMAP	-1.10546	8.81394e-06	8.42081e-05
CA5B	-1.1083	6.56546e-05	0.000394978
C7orf31	-1.11136	0.000308586	0.00131822
PCBP4	-1.11156	2.10443e-05	0.000163862
FBLIM1	-1.11174	4.00936e-08	1.72992e-06
PWAR5	-1.11192	0.0128693	0.0274002
CDKN1C	-1.11195	7.43094e-05	0.000433609
SH3BGRL	-1.113	0.000109983	0.000587648
CDC42EP3	-1.11403	2.30954e-07	6.45064e-06
CAV2	-1.11479	1.43245e-07	4.57395e-06
KIAA1841	-1.11596	4.30935e-05	0.000286766
TIMP3	-1.11712	0.00252634	0.00713396
SGK2	-1.11826	0.000374995	0.00153544
HMGN5	-1.11834	0.0110312	0.0241443
HGD	-1.11969	0.00304121	0.00830725
PRAG1	-1.12049	2.00953e-06	2.95433e-05
DSEL	-1.12052	1.32309e-05	0.00011442
C2orf15	-1.12082	0.000191867	0.000906828
DANCR	-1.12266	7.02999e-07	1.39879e-05
CTNNAL1	-1.12317	4.57383e-07	1.06691e-05
SPARC	-1.12326	0.000199507	0.000935052
STXBP4	-1.12408	3.25386e-06	4.12316e-05
UNC5CL	-1.12409	0.000320799	0.00136026
KIF3C	-1.12516	7.35326e-07	1.43933e-05
EEF1A2	-1.12528	7.94194e-05	0.000457879
RHOBTB2	-1.12601	3.67586e-05	0.000252946
PLBD1-AS1	-1.12748	0.0213517	0.0415438
SLC44A3	-1.12818	7.99394e-06	7.84919e-05
ATL1	-1.12889	0.000109282	0.000584595
MXRA7	-1.12954	1.5991e-08	9.35548e-07
SLC16A7	-1.13017	4.56903e-07	1.06691e-05
ABHD14A	-1.13056	0.00629988	0.0150771
C1QTNF5	-1.13132	4.52893e-05	0.000296946
VTN	-1.13208	0.00329389	0.00885087
AADAT	-1.13291	0.000171857	0.000833527
FNDC4	-1.13338	2.84438e-06	3.76685e-05
RBP1	-1.13395	0.000254458	0.00112534
GRHL2	-1.13595	3.84007e-08	1.69329e-06
SH3PXD2A	-1.13667	4.647e-05	0.000302055
PBLD	-1.1372	5.52009e-05	0.000345199
PRSS2	-1.13785	0.00249936	0.0070827
MEGF8	-1.13821	1.65185e-07	5.11182e-06
PDLIM1	-1.13866	1.32723e-06	2.19167e-05
OLFM4	-1.14304	0.0218313	0.0423265
KCNJ15	-1.1434	6.27916e-05	0.000381953
APBB1IP	-1.14544	3.67715e-05	0.000252946
RHOU	-1.14544	5.24448e-05	0.000331071
PRKD1	-1.14749	2.74836e-05	0.000203224
TYRO3	-1.14975	4.074e-07	9.90763e-06
FOXM1	-1.15194	0.0138003	0.0289674
WFDC2	-1.15403	4.77238e-05	0.000308204
ANXA6	-1.15673	8.83242e-06	8.43177e-05
MYBL1	-1.15833	0.000773346	0.00273087
ANO1	-1.15902	1.05963e-05	9.55493e-05
HNMT	-1.16289	9.01815e-07	1.66249e-05
CNTN3	-1.16521	0.000281226	0.00122216
PDE8B	-1.1654	6.05664e-05	0.000370883
LOXL4	-1.16578	0.000443733	0.00175309
PPARGC1A	-1.16813	4.64023e-06	5.28968e-05
ITM2C	-1.16904	1.33604e-06	2.20018e-05
SRGAP2B	-1.17181	3.01021e-05	0.000216987
DBNDD1	-1.17246	7.67459e-06	7.69375e-05
TRAPPC6A	-1.17283	0.000235497	0.00106256
MBOAT2	-1.17321	6.15685e-06	6.48327e-05
GABRB3	-1.17803	0.000546962	0.00208167
ZNF850	-1.17957	0.000104644	0.00056616
LINC01315	-1.18061	0.0180648	0.0360582
PTPRF	-1.18138	2.95693e-08	1.3959e-06
GPRC5A	-1.1844	2.50301e-05	0.000187383
FGFR2	-1.18515	9.42745e-05	0.000523454
SDR42E1	-1.18574	1.15931e-06	1.97296e-05
NPTXR	-1.18656	1.06689e-07	3.66822e-06
GDPD1	-1.18748	0.00260575	0.00732974
SCN9A	-1.18791	1.72883e-06	2.65117e-05
MPDZ	-1.18976	3.32757e-05	0.00023439
AKAP12	-1.19806	1.0501e-05	9.49056e-05
VWA1	-1.19844	5.03617e-07	1.12269e-05
TRNP1	-1.20086	1.70493e-08	9.72699e-07
ERICH2	-1.20221	0.00965969	0.0215499
TRPV4	-1.20468	0.00162936	0.00500108
PGM2L1	-1.20482	6.73262e-07	1.36559e-05
DEXI	-1.20594	7.38137e-06	7.49848e-05
HS2ST1	-1.20649	2.27364e-07	6.40985e-06
CRISPLD2	-1.20744	8.77561e-05	0.000495733
KIAA0754	-1.20827	5.28968e-06	5.80996e-05
CALHM2	-1.21018	0.000392303	0.00159008
LINC00654	-1.21097	0.000695805	0.00251686
CDKN2B	-1.21213	3.08961e-06	3.97784e-05
NUAK1	-1.21284	3.07057e-06	3.96904e-05
LXN	-1.21391	4.40859e-05	0.000290958
GNAZ	-1.21449	8.74691e-05	0.000495219
ARHGAP5-AS1	-1.21559	0.000126392	0.000655885
PIK3R1	-1.21643	2.60057e-07	6.98786e-06
PLEKHG6	-1.21693	3.06683e-05	0.000219884
DSC2	-1.21708	6.25936e-07	1.30301e-05
AKR1C2	-1.21813	0.00363881	0.00959982
B3GALT5-AS1	-1.21831	0.000237212	0.0010695
NBEAL2	-1.21972	4.84764e-08	2.02625e-06
PTPRD	-1.22248	8.90734e-05	0.000501762
MT1F	-1.22418	1.46558e-05	0.000123634
FAM13A	-1.22425	0.000112544	0.000599143
CDCA2	-1.22664	0.00518891	0.0128606
C9orf116	-1.22665	0.000141198	0.000712679
LRP1	-1.2272	0.000349399	0.00145488
INHBB	-1.22867	0.000782517	0.00275508
IDNK	-1.23092	0.00257554	0.00725757
ACSS3	-1.23167	0.000198281	0.000931686
KDR	-1.23174	0.000107883	0.000579519
VASH1	-1.23208	7.53116e-05	0.00043776
PERP	-1.23381	6.56813e-07	1.34012e-05
SEC14L2	-1.23421	1.37083e-05	0.00011762
CYFIP2	-1.23566	1.02969e-07	3.58249e-06
MUM1L1	-1.23624	3.49465e-05	0.000243312
PCSK5	-1.23915	0.000362554	0.00149518
SH3PXD2B	-1.2398	3.3313e-07	8.50176e-06
SEC14L6	-1.24063	0.00129401	0.00414069
ETNK2	-1.24149	3.07011e-06	3.96904e-05
C12orf75	-1.24231	5.09297e-07	1.12783e-05
NTRK2	-1.24308	4.3669e-07	1.03482e-05
MAP2	-1.24412	7.0628e-06	7.24825e-05
TRIM16	-1.24687	3.34228e-07	8.5062e-06
C16orf45	-1.24941	4.99767e-05	0.000318824
SAMD15	-1.25158	0.00304795	0.00832335
GNG11	-1.25332	0.00107932	0.00356261
VIM-AS1	-1.25405	0.00178834	0.00538469
SPAG16	-1.2579	1.94542e-06	2.89242e-05
HSPG2	-1.25976	9.1916e-05	0.00051372
SYT11	-1.26201	0.00035213	0.00146271
LAMP5	-1.26392	0.00382088	0.00997956
CSGALNACT1	-1.2644	0.000395622	0.0016003
NPNT	-1.26483	4.2959e-07	1.0287e-05
SLC35F3	-1.26531	0.000189404	0.0008973
NOV	-1.26537	9.91906e-05	0.000542753
ATP2B4	-1.26645	1.08714e-07	3.70953e-06
UBE2C	-1.26998	0.00482409	0.0121009
GPSM2	-1.27093	0.000114966	0.000608602
MAP1B	-1.27159	7.30872e-05	0.000428857
GJA1	-1.27208	5.87812e-06	6.26202e-05
AMIGO2	-1.27825	9.40902e-05	0.000523168
ZMAT3	-1.27995	2.57722e-07	6.95618e-06
ENC1	-1.28004	5.03479e-07	1.12269e-05
GPR176	-1.28059	1.58667e-06	2.48702e-05
ALDH1A1	-1.28077	2.05115e-05	0.000160336
TNIK	-1.28148	1.51666e-06	2.42143e-05
CC2D2A	-1.28227	2.42675e-06	3.36171e-05
GDF15	-1.28682	6.30387e-05	0.000382808
TRIM16L	-1.28872	3.53131e-05	0.000245155
ATAD3C	-1.29248	0.000145755	0.000729561
KATNAL1	-1.29272	6.12936e-07	1.2877e-05
BCAM	-1.29805	3.97324e-05	0.000269161
SFRP5	-1.30161	0.00013735	0.000699122
EFNB2	-1.30325	2.1437e-08	1.10595e-06
DIRAS2	-1.30489	0.00130661	0.00416852
TP53I3	-1.30607	4.29869e-06	5.0049e-05
SLC4A3	-1.30742	7.14672e-05	0.000422569
PAPSS2	-1.30791	3.14956e-06	4.03775e-05
CPE	-1.30813	2.2679e-05	0.00017356
RHOJ	-1.30941	0.00165435	0.00506615
PRRT3	-1.31071	4.72928e-05	0.000305588
RNASEL	-1.3127	2.61964e-06	3.55928e-05
ZNF608	-1.31436	5.87626e-06	6.26202e-05
CDKN3	-1.31624	0.00809763	0.0186385
LAMB1	-1.31969	3.52958e-06	4.36233e-05
AMBP	-1.32144	0.000138758	0.000705263
SLC17A5	-1.3216	1.58419e-06	2.48638e-05
MID1	-1.32168	2.29039e-07	6.42023e-06
CAV1	-1.32294	2.57398e-07	6.95618e-06
NMT2	-1.3237	5.41609e-08	2.20266e-06
GPR160	-1.32443	4.33587e-06	5.03815e-05
VSTM2L	-1.32646	0.00243252	0.00692753
TMEM136	-1.32678	1.94333e-05	0.000154304
TSPAN12	-1.32839	9.12899e-06	8.63274e-05
CD9	-1.32848	7.78639e-08	2.91095e-06
CTNND2	-1.32942	1.96243e-07	5.81865e-06
VANGL2	-1.33088	1.08613e-05	9.75002e-05
GSC	-1.33194	0.0036622	0.00963831
TGFB1I1	-1.33317	2.30151e-05	0.000175172
CACNB3	-1.33392	5.17189e-06	5.72762e-05
STK38L	-1.33601	2.41519e-06	3.35324e-05
CDON	-1.33801	9.55094e-06	8.89263e-05
HABP2	-1.34069	0.000754497	0.00268083
ACACB	-1.34123	5.74943e-05	0.000356393
CDH3	-1.34571	7.77888e-05	0.000449554
PRKG1	-1.34995	0.000151264	0.000749655
STMN1	-1.35094	2.01317e-06	2.95543e-05
PBXIP1	-1.35114	5.90074e-06	6.28056e-05
CTSH	-1.35119	1.1466e-06	1.96901e-05
NGF	-1.35181	0.0179314	0.0358508
SH3BGRL2	-1.35513	3.68758e-07	9.15281e-06
RERG	-1.35738	2.97042e-06	3.88673e-05
CCNA2	-1.35754	0.000433977	0.00172473
CCNB2	-1.35813	0.00133497	0.00424244
FLRT3	-1.36679	5.85248e-08	2.34812e-06
MSRB3	-1.36994	4.82793e-07	1.09494e-05
PLCD1	-1.37273	2.57111e-07	6.95618e-06
KIF4A	-1.37276	0.00119391	0.00386977
DIRAS3	-1.37289	0.000164649	0.000803099
SNHG18	-1.37363	0.00210811	0.00615956
THSD4	-1.37418	1.48466e-06	2.38347e-05
CCND2	-1.37658	6.58121e-07	1.34052e-05
NXPH4	-1.37707	0.000108666	0.0005832
TIMP2	-1.37814	1.33955e-08	8.25525e-07
RAP1GAP	-1.37928	1.2426e-06	2.07755e-05
EPB41L1	-1.38048	3.38314e-09	2.89302e-07
MAP1LC3A	-1.38508	2.79913e-05	0.000205966
PLK1	-1.38562	0.00319634	0.00864468
PIFO	-1.38946	0.000163604	0.00080027
PDLIM4	-1.39302	0.000712988	0.00256564
CDKN2C	-1.39495	0.000527488	0.00202808
RTN4RL1	-1.39513	3.55547e-05	0.000246123
PDE1C	-1.39735	1.33427e-05	0.000115222
RTL8B	-1.39793	7.49354e-07	1.45515e-05
EFEMP1	-1.3982	2.08469e-06	3.01991e-05
TGFBR3	-1.39825	8.49473e-06	8.18218e-05
ATF7IP2	-1.39835	4.8143e-06	5.42645e-05
CFTR	-1.40145	6.3967e-05	0.000386564
PRR15L	-1.40187	1.41933e-07	4.54413e-06
ZNF561-AS1	-1.40217	0.000147616	0.000736206
ALDH3A2	-1.40318	3.20471e-07	8.24324e-06
HJURP	-1.4107	0.00157136	0.0048453
IL27RA	-1.41625	3.68052e-05	0.000253033
CALD1	-1.41719	1.96068e-07	5.81865e-06
SLC7A8	-1.4175	6.69726e-05	0.000401103
GATM	-1.419	2.00997e-06	2.95433e-05
TM7SF2	-1.4197	2.75959e-05	0.000203679
LRRN4	-1.42105	3.08439e-06	3.97536e-05
IGFBP6	-1.4226	0.000117362	0.000620195
SKA1	-1.42591	0.00899838	0.0203511
IL17RD	-1.42879	8.87707e-08	3.18685e-06
SLC12A2	-1.42935	4.1939e-06	4.93994e-05
FKBP7	-1.43417	0.000150966	0.00074849
COL4A1	-1.43481	2.76625e-07	7.33483e-06
ARSE	-1.43631	2.1815e-05	0.000168555
CRIP2	-1.43752	1.59464e-06	2.49627e-05
GSTA4	-1.43943	4.50041e-06	5.17934e-05
TMEM98	-1.44008	3.97566e-06	4.75263e-05
RHOBTB3	-1.44118	6.85767e-06	7.06786e-05
VPS37D	-1.44402	0.000255095	0.00112732
GCNT4	-1.44433	3.56359e-07	8.97458e-06
FAM167B	-1.44616	0.00424878	0.0108893
KIAA1324L	-1.44637	3.09832e-05	0.000221745
TRIM45	-1.45215	1.48497e-06	2.38347e-05
GUCY1A2	-1.45433	8.40687e-06	8.14175e-05
ADAM12	-1.45628	0.000527868	0.00202889
HHAT	-1.45758	5.25307e-05	0.000331428
ATP13A4	-1.45855	0.000144094	0.000723353
SRGAP2C	-1.46687	7.82845e-08	2.9168e-06
TRO	-1.46694	3.25767e-05	0.000230411
TTYH3	-1.47012	1.13473e-07	3.83541e-06
EGR3	-1.47344	0.000124374	0.000648705
CFI	-1.47427	5.12137e-05	0.000324821
SMPDL3B	-1.47461	9.64424e-05	0.000532767
VAT1	-1.47687	1.27048e-08	7.92434e-07
ANTXR1	-1.47901	6.5051e-06	6.73331e-05
C9orf152	-1.48462	5.98433e-05	0.000367735
LGALS4	-1.48544	5.18995e-06	5.73707e-05
ENTPD2	-1.48957	0.000223636	0.00101936
FREM2	-1.48958	1.67378e-05	0.000136974
KRTAP5-AS1	-1.49198	0.000967112	0.00327025
UNC13D	-1.49424	3.30177e-06	4.15761e-05
TNFRSF11B	-1.49621	0.000123261	0.000644019
LTBP1	-1.49764	1.14645e-05	0.000102003
DLC1	-1.50167	5.65539e-07	1.20923e-05
CDC42BPG	-1.50167	5.50972e-07	1.18864e-05
P2RY1	-1.50403	1.24759e-05	0.000109305
GAS6-AS2	-1.50541	0.00220664	0.00639468
PDGFC	-1.50589	4.26905e-07	1.02782e-05
PEG10	-1.51214	6.86777e-07	1.37561e-05
LRRN2	-1.51647	0.000303674	0.00130233
SDC2	-1.51722	1.15037e-06	1.96986e-05
TCF7L1	-1.52222	5.91522e-06	6.2904e-05
MAOA	-1.5242	1.84074e-07	5.58158e-06
YPEL1	-1.52579	0.000191059	0.000903719
DUSP4	-1.53111	4.85711e-07	1.09494e-05
TSPAN6	-1.53401	4.67308e-07	1.08559e-05
CERK	-1.53876	7.487e-08	2.81652e-06
GLIPR2	-1.54005	2.56149e-06	3.49606e-05
ALDOB	-1.54248	0.00466344	0.011774
PROM1	-1.54622	2.75624e-06	3.68662e-05
IQGAP2	-1.54745	2.05551e-06	2.99931e-05
PDE3A	-1.55021	4.64198e-08	1.95642e-06
P3H2	-1.55256	6.20937e-07	1.29547e-05
DNAJC22	-1.55516	4.94067e-06	5.53263e-05
GAMT	-1.55702	1.56064e-06	2.45902e-05
BMF	-1.5609	9.47388e-06	8.85455e-05
AURKB	-1.56097	0.00300317	0.00822763
EDN2	-1.56285	0.00192439	0.00571853
NEBL	-1.56383	1.28857e-06	2.14251e-05
PLD1	-1.56679	2.2029e-05	0.0001701
PCDHGB5	-1.57171	1.34495e-05	0.000115729
IAPP	-1.57234	0.00332036	0.00890808
ANXA9	-1.57358	7.15047e-05	0.000422569
MSI1	-1.57361	0.000220171	0.00100921
SPATA18	-1.57428	3.82588e-06	4.61483e-05
MTURN	-1.57534	2.21526e-06	3.14844e-05
LMCD1	-1.57763	1.17449e-06	1.98854e-05
DIXDC1	-1.58279	3.12804e-06	4.01871e-05
CHN2	-1.58406	8.3389e-05	0.000477335
SYTL2	-1.5842	4.8431e-07	1.09494e-05
MEX3A	-1.58547	2.55451e-06	3.49073e-05
AP1M2	-1.59149	6.889e-09	5.08772e-07
MYL9	-1.60442	8.1026e-07	1.54042e-05
DKK1	-1.60501	7.29394e-05	0.000428523
THBS1	-1.6131	2.58102e-06	3.51872e-05
DCDC2	-1.61634	8.42829e-07	1.58037e-05
TNFRSF19	-1.61693	2.88223e-06	3.80026e-05
DAAM1	-1.61753	3.54376e-08	1.59178e-06
FLJ46906	-1.618	0.00347977	0.00925734
ETV1	-1.62335	1.13202e-05	0.000100868
ONECUT2	-1.62477	4.07141e-05	0.000274267
STK32B	-1.62626	8.67846e-05	0.000492557
MAGI1	-1.62741	1.97523e-08	1.05679e-06
PECAM1	-1.63239	0.00320309	0.00865907
MFGE8	-1.63982	9.74908e-06	9.04155e-05
PKHD1	-1.64032	5.33932e-05	0.000335814
KLF12	-1.64036	1.03467e-06	1.81566e-05
CLCN4	-1.64085	1.8725e-06	2.81412e-05
FYN	-1.65227	3.37716e-07	8.54082e-06
LINC01963	-1.65355	0.000186467	0.000886176
GGT6	-1.65574	1.8228e-08	1.00196e-06
CADM4	-1.65863	6.11654e-07	1.28725e-05
C14orf105	-1.66022	3.35626e-05	0.000235859
LYZ	-1.6608	0.000375586	0.00153734
PLXDC2	-1.6617	0.000306037	0.00131068
TMPRSS13	-1.6638	1.35066e-06	2.21818e-05
ENTPD3	-1.66852	2.51512e-05	0.000188152
CCDC141	-1.66938	1.33908e-05	0.000115463
BICC1	-1.66957	5.88301e-08	2.34812e-06
PMEPA1	-1.66994	1.0557e-07	3.65187e-06
CYS1	-1.67488	2.30298e-05	0.000175172
LINC01336	-1.67691	0.00153679	0.00475453
IGFBPL1	-1.67834	0.000136181	0.000694053
SERPINE1	-1.68009	9.88716e-05	0.000541602
PSD3	-1.68512	7.36955e-08	2.79138e-06
PRR11	-1.69027	0.000362119	0.00149389
ITIH5	-1.6911	2.45473e-05	0.000184572
COLCA2	-1.69433	0.00134528	0.00426618
PAPLN	-1.6946	1.56788e-05	0.000130526
RIMS3	-1.69676	1.92632e-05	0.000153468
SLC29A4	-1.69963	2.65725e-05	0.000196971
BIRC5	-1.70402	0.00062369	0.00230697
PRR36	-1.7119	1.57951e-05	0.000131313
SLC5A1	-1.71289	0.000783207	0.00275518
EPPK1	-1.71473	8.30281e-07	1.56802e-05
TOP2A	-1.7176	0.00171446	0.0052039
TNS1	-1.71812	9.33272e-10	1.22117e-07
MAOB	-1.71889	7.12098e-07	1.40991e-05
P2RY2	-1.7197	5.37587e-05	0.000337584
VGLL3	-1.72087	3.56683e-06	4.37228e-05
TMEM37	-1.72634	7.60691e-06	7.65013e-05
ADGRG1	-1.72743	5.6919e-08	2.30704e-06
AJAP1	-1.72933	0.000132573	0.000679401
SYNE1	-1.73551	0.000178884	0.000859644
PAK5	-1.73713	0.000700453	0.00253063
NHSL1	-1.73778	2.12152e-08	1.10081e-06
LONRF2	-1.73838	2.70876e-08	1.29913e-06
FLRT2	-1.73919	4.82447e-07	1.09494e-05
HLF	-1.73961	3.18279e-07	8.20438e-06
RETREG1	-1.7539	2.90145e-06	3.81723e-05
KRT80	-1.75553	1.65573e-08	9.5188e-07
VWA2	-1.75623	8.10942e-06	7.91096e-05
SALL2	-1.75938	9.34865e-06	8.77155e-05
CD302	-1.7605	5.71083e-06	6.13266e-05
MYLK	-1.76164	5.1536e-05	0.000326423
C14orf132	-1.77072	1.03621e-05	9.4017e-05
FMO5	-1.77368	2.24175e-05	0.000172294
SOWAHA	-1.78376	0.000130452	0.000671146
KCNK15	-1.78986	0.000462256	0.00181495
FSCN1	-1.79534	8.87988e-07	1.64709e-05
ENAM	-1.81543	0.000213496	0.000987348
STX19	-1.81749	0.00247794	0.00703358
DPYSL2	-1.81927	1.90549e-07	5.72027e-06
ADORA1	-1.83629	1.59756e-06	2.49759e-05
SLC1A1	-1.8388	1.02692e-06	1.80732e-05
FAM155A	-1.84044	2.0813e-05	0.000162376
SORL1	-1.84207	1.81312e-06	2.74545e-05
FAM69A	-1.84601	3.57659e-05	0.0002473
TM4SF1-AS1	-1.84784	0.00213265	0.00621769
CLDN10	-1.8496	1.31493e-06	2.17433e-05
CNGA1	-1.8503	1.62752e-05	0.000134284
PRELID2	-1.85199	1.66322e-06	2.5868e-05
IQGAP3	-1.85566	0.000131489	0.000675282
DLGAP5	-1.86313	0.00150988	0.00469179
BTBD11	-1.86726	6.50398e-06	6.73331e-05
TNFRSF10C	-1.86765	0.000204734	0.000954159
LINC00261	-1.86849	5.02339e-05	0.000319934
BHLHE41	-1.87258	3.54831e-07	8.95484e-06
PCDHB5	-1.87659	2.51641e-05	0.000188152
RAMP1	-1.88073	5.66956e-07	1.20924e-05
LOC101928100	-1.882	0.000122906	0.000643001
CAPS	-1.89081	2.49067e-07	6.82976e-06
DIAPH3	-1.89431	3.02845e-05	0.000217791
ANLN	-1.89732	1.8983e-05	0.000151839
GPR161	-1.90454	8.40329e-06	8.14175e-05
ADCY2	-1.9193	1.35346e-06	2.21974e-05
BMP4	-1.91943	2.02463e-06	2.96503e-05
AXL	-1.92449	0.000834395	0.00290386
KRTAP1-1	-1.92627	0.0135047	0.0284569
MKI67	-1.92858	0.000529159	0.00203106
CENPF	-1.93006	0.0002481	0.00110493
IL18	-1.93218	0.000134419	0.000687105
GDF11	-1.94072	6.17781e-08	2.43034e-06
GYG2	-1.9424	5.877e-05	0.000363179
RAB7B	-1.94576	5.64934e-06	6.11022e-05
COLGALT2	-1.94803	0.000409113	0.00164437
OGDHL	-1.95149	9.48452e-06	8.85761e-05
CAMK2N1	-1.95408	1.50355e-05	0.000126395
TMEM132C	-1.9597	5.92861e-06	6.29908e-05
DUBR	-1.9671	0.00011145	0.000594172
PAH	-1.96839	6.99565e-07	1.39427e-05
TMCC2	-1.97109	1.97595e-05	0.000155977
AIF1L	-1.97389	5.57814e-05	0.000347746
NXN	-1.97523	1.26295e-07	4.14262e-06
CTXN1	-1.97776	5.5191e-06	5.99089e-05
TUBB4A	-1.98436	8.93985e-06	8.52082e-05
NANOS1	-1.98874	6.47768e-06	6.72704e-05
KCNJ16	-2.00237	0.000139243	0.000706963
CEP55	-2.0063	1.41885e-05	0.000120622
MEGF6	-2.00857	1.87215e-06	2.81412e-05
COL4A2	-2.01433	1.61855e-08	9.41262e-07
STXBP6	-2.01859	7.85051e-08	2.9168e-06
MFSD6L	-2.021	3.48457e-06	4.32892e-05
TAGLN	-2.03498	6.32933e-06	6.61968e-05
TUBB2B	-2.03806	4.54024e-06	5.21522e-05
MEX3B	-2.05146	2.54434e-05	0.000190123
NAALADL2	-2.0541	1.02519e-06	1.80691e-05
ANPEP	-2.05609	5.11541e-07	1.12783e-05
CNFN	-2.06535	0.0119401	0.0257682
COL3A1	-2.06676	0.0016817	0.00513699
PCYT1B	-2.06819	4.27427e-05	0.000284589
PLEKHB1	-2.07039	3.21114e-06	4.08622e-05
SERPINA5	-2.07511	7.38274e-05	0.000431634
PRSS23	-2.07954	5.33691e-08	2.18523e-06
PAPPA	-2.08792	4.85432e-07	1.09494e-05
SEMA5A	-2.10457	4.11876e-05	0.000276275
PALMD	-2.10895	1.00975e-06	1.78756e-05
SMIM6	-2.11921	0.000529446	0.00203106
DKK3	-2.12797	9.54373e-06	8.89263e-05
ATP10B	-2.13648	9.27676e-06	8.7407e-05
CASR	-2.14168	9.49134e-07	1.72273e-05
KLHL13	-2.15504	7.87016e-06	7.7848e-05
ADRA2A	-2.1682	3.03915e-05	0.000218336
CLDN9	-2.17872	2.24784e-06	3.18722e-05
CHST9	-2.1853	2.78997e-06	3.71523e-05
IGF2	-2.18588	3.22601e-05	0.00022844
CRYAB	-2.1873	3.2884e-06	4.15381e-05
MMP11	-2.19544	3.18144e-05	0.000225948
SLC38A3	-2.22615	3.23077e-06	4.10253e-05
VAV3	-2.23581	1.02921e-06	1.80871e-05
EPHB1	-2.23915	0.000110077	0.00058789
KRT81	-2.24931	5.65548e-05	0.000351838
SEMA6D	-2.24954	5.98376e-07	1.26373e-05
ATP2C2	-2.25839	5.30525e-07	1.15907e-05
TM4SF18	-2.25911	2.80715e-05	0.000206303
FLNC	-2.25946	9.22951e-05	0.000515568
LYPD1	-2.26159	2.44566e-06	3.38012e-05
NRXN3	-2.2656	1.36269e-06	2.22882e-05
REEP1	-2.27545	2.76868e-05	0.000204224
DACH1	-2.27598	9.26975e-05	0.000517336
RARB	-2.27877	7.67165e-06	7.69375e-05
SLC4A4	-2.28311	2.70255e-07	7.21359e-06
NEXN	-2.29647	2.37936e-07	6.61495e-06
SERPINA4	-2.3001	0.000164949	0.000803909
PDLIM3	-2.30961	3.34718e-08	1.51479e-06
PDE5A	-2.31491	2.43497e-09	2.23757e-07
PPP1R1B	-2.31596	9.4108e-07	1.71816e-05
ANKRD1	-2.33028	1.27402e-07	4.15627e-06
ASXL3	-2.33839	1.20592e-05	0.000106429
GAS7	-2.34091	5.49945e-06	5.98034e-05
TPPP3	-2.34209	9.71731e-07	1.73903e-05
COL9A2	-2.36196	6.22316e-06	6.53133e-05
AGPAT4	-2.36409	9.57864e-06	8.91094e-05
SBK1	-2.37802	2.61239e-07	7.004e-06
C14orf37	-2.37804	4.39317e-06	5.08509e-05
F2R	-2.37902	7.86241e-07	1.49996e-05
G6PC	-2.38307	1.04772e-05	9.48307e-05
GJB1	-2.39314	5.69581e-06	6.13266e-05
UGT2A3	-2.43259	1.44078e-05	0.000122055
TUBB3	-2.44373	1.49773e-07	4.71981e-06
SFTA2	-2.44707	0.00213845	0.00623008
IGSF9	-2.45283	9.51667e-07	1.72273e-05
COL13A1	-2.45702	6.07008e-05	0.000371488
RUNDC3B	-2.46139	6.10497e-05	0.000372864
HTRA1	-2.46573	5.23419e-06	5.75953e-05
METTL7B	-2.47052	0.000412069	0.0016546
AKAP7	-2.4826	1.21607e-06	2.0417e-05
VTCN1	-2.50324	1.40303e-07	4.5039e-06
ABCB1	-2.5116	9.73671e-07	1.73903e-05
CREB5	-2.53174	3.75288e-09	3.11566e-07
MATN2	-2.53929	4.25606e-07	1.02674e-05
METTL7A	-2.5544	2.58781e-08	1.25613e-06
PROS1	-2.56188	7.69503e-06	7.69375e-05
CLDN6	-2.5888	3.48044e-08	1.5692e-06
PRICKLE1	-2.60367	2.18773e-07	6.22597e-06
MAP2K6	-2.6267	8.66704e-06	8.31345e-05
COL15A1	-2.6291	7.2782e-06	7.42499e-05
FILIP1L	-2.64475	8.93798e-09	6.07883e-07
CPA4	-2.66357	1.27785e-05	0.000111228
TNNI2	-2.67133	0.000684396	0.0024838
SPP1	-2.67357	4.65738e-05	0.000302566
SULT2B1	-2.69204	2.77728e-05	0.000204733
CAVIN2	-2.69879	1.12145e-05	0.000100149
TSPAN2	-2.70984	4.01275e-07	9.77844e-06
EPN3	-2.71036	6.93209e-07	1.38619e-05
AQP1	-2.73208	7.50613e-09	5.4433e-07
SOCS2	-2.73904	8.19378e-09	5.80216e-07
SH3RF2	-2.75401	8.93249e-08	3.19078e-06
APCDD1	-2.75447	2.50305e-06	3.4397e-05
KIF20A	-2.77369	0.000299551	0.00128757
TMEM27	-2.78051	1.62211e-05	0.000133945
PDGFD	-2.78758	1.49403e-07	4.71981e-06
UPK1B	-2.78975	1.19547e-07	3.97544e-06
SLC3A1	-2.81389	2.09295e-07	6.11527e-06
HSD17B2	-2.81502	7.55011e-07	1.45888e-05
SERPINA6	-2.85791	7.3009e-05	0.000428723
SERPINB2	-2.86127	3.10971e-07	8.05048e-06
FAM198B	-2.89909	1.14844e-05	0.000102104
NOTCH3	-2.90537	1.20871e-08	7.65816e-07
SELENOP	-2.94463	3.03728e-08	1.42268e-06
COL12A1	-2.95144	7.25876e-06	7.41144e-05
MMP24	-2.9543	6.93197e-10	9.59162e-08
CDH6	-2.96867	7.93298e-08	2.92936e-06
PITPNM3	-2.96872	2.28633e-07	6.42023e-06
NEGR1	-2.96896	2.34421e-07	6.53232e-06
TM4SF4	-3.0013	2.21348e-09	2.11475e-07
TTYH1	-3.00604	2.26569e-08	1.14582e-06
TUBA1A	-3.06873	4.04615e-08	1.73955e-06
NOSTRIN	-3.0898	4.58208e-07	1.06691e-05
PALM3	-3.09353	1.52699e-07	4.77451e-06
LRRN1	-3.09782	4.4429e-07	1.0487e-05
MUC15	-3.10008	4.12203e-06	4.87436e-05
TGFB2	-3.11188	7.81594e-11	2.13837e-08
BAAT	-3.12644	5.22703e-06	5.75953e-05
KIF26A	-3.15654	1.82286e-06	2.75673e-05
MN1	-3.1736	3.66304e-07	9.14847e-06
CXCR4	-3.19823	4.66378e-06	5.30648e-05
KRTAP2-3	-3.23333	1.48758e-06	2.38448e-05
CD177	-3.23641	1.00836e-05	9.2309e-05
MCAM	-3.24064	2.97948e-11	1.12084e-08
PROM2	-3.24307	5.7722e-08	2.33174e-06
CYP4X1	-3.2556	4.9125e-05	0.000314724
SYT8	-3.36143	9.84444e-07	1.75048e-05
AKR1B10	-3.36473	0.00014845	0.000739363
AGT	-3.39259	8.16352e-08	2.97795e-06
CAPN6	-3.40513	5.20787e-07	1.14194e-05
H19	-3.42053	4.42602e-10	6.71198e-08
TMPRSS11E	-3.42464	5.26678e-05	0.000331945
CTGF	-3.45597	3.70474e-11	1.3117e-08
UGT2B15	-3.50193	8.5759e-06	8.23694e-05
CDH2	-3.6289	1.94743e-06	2.89242e-05
VCAN	-3.70142	7.08679e-07	1.40545e-05
NCAM1	-3.72524	6.1408e-07	1.28786e-05
C6	-3.79445	1.06617e-07	3.66822e-06
KRT5	-3.86953	2.66691e-06	3.60723e-05
PSG4	-3.89291	2.16e-07	6.17626e-06
CNN1	-3.92321	2.75338e-06	3.68662e-05
VIL1	-3.94614	1.20073e-08	7.64785e-07
GSTA2	-3.98	0.000126818	0.000657463
PSG9	-4.14978	4.54169e-07	1.06575e-05
PSG3	-4.17196	5.62896e-07	1.20572e-05
NPPB	-4.30648	8.80184e-08	3.17235e-06
GSTA1	-4.39618	1.17779e-07	3.94936e-06
PSG5	-5.7389	3.14185e-06	4.03215e-05

## Sheet: ESM Table 8
ESM Table 8. Gene Set Enrichment Analysis showing upregulated biological pathways using KEGG molecular signature database in human ductal cells in response to 250x cytokines.
Comparisons were made between the “250x” dose of cytokine treatment to ductal cells versus vehicle. Pathways shown met the criterion of FDR q<0.25.
Pathway	Size	NES	Nom p-value	FDR q-value
KEGG_ANTIGEN_PROCESSING_AND_PRESENTATION	50	2.88936	0	0
KEGG_TYPE_I_DIABETES_MELLITUS	27	2.73302	0	0
KEGG_GRAFT_VERSUS_HOST_DISEASE	22	2.71094	0	0
KEGG_ALLOGRAFT_REJECTION	21	2.64817	0	0
KEGG_AUTOIMMUNE_THYROID_DISEASE	19	2.63016	0	0
KEGG_LEISHMANIA_INFECTION	52	2.59632	0	0
KEGG_INTESTINAL_IMMUNE_NETWORK_FOR_IGA_PRODUCTION	25	2.59471	0	0
KEGG_PROTEASOME	40	2.57934	0	0
KEGG_RIG_I_LIKE_RECEPTOR_SIGNALING_PATHWAY	48	2.54448	0	0
KEGG_NOD_LIKE_RECEPTOR_SIGNALING_PATHWAY	48	2.46144	0	0
KEGG_SYSTEMIC_LUPUS_ERYTHEMATOSUS	28	2.41981	0	0
KEGG_TOLL_LIKE_RECEPTOR_SIGNALING_PATHWAY	71	2.37	0	0
KEGG_VIRAL_MYOCARDITIS	45	2.35092	0	0
KEGG_CYTOSOLIC_DNA_SENSING_PATHWAY	34	2.22965	0	0
KEGG_DNA_REPLICATION	35	2.12923	0	6.28352e-05
KEGG_PRIMARY_IMMUNODEFICIENCY	15	2.10678	0	5.89081e-05
KEGG_CYTOKINE_CYTOKINE_RECEPTOR_INTERACTION	122	2.05419	0	5.54429e-05
KEGG_CHEMOKINE_SIGNALING_PATHWAY	113	2.02477	0	5.23627e-05
KEGG_SPLICEOSOME	125	2.01187	0	4.96068e-05
KEGG_HEMATOPOIETIC_CELL_LINEAGE	35	1.97583	0	0.000406961
KEGG_MISMATCH_REPAIR	22	1.8348	0.00187266	0.00284798
KEGG_RNA_DEGRADATION	50	1.81845	0	0.00322112
KEGG_CELL_ADHESION_MOLECULES_CAMS	75	1.80342	0	0.00436382
KEGG_JAK_STAT_SIGNALING_PATHWAY	87	1.80179	0	0.00425981
KEGG_ADIPOCYTOKINE_SIGNALING_PATHWAY	50	1.76953	0	0.00579052
KEGG_PYRIMIDINE_METABOLISM	83	1.75755	0.0017301	0.00653285
KEGG_HOMOLOGOUS_RECOMBINATION	25	1.7357	0.0037594	0.00803891
KEGG_APOPTOSIS	76	1.70038	0	0.0115479
KEGG_AMINOACYL_TRNA_BIOSYNTHESIS	21	1.65682	0.00767754	0.0167905
KEGG_COMPLEMENT_AND_COAGULATION_CASCADES	35	1.65066	0.00544465	0.0174592
KEGG_NICOTINATE_AND_NICOTINAMIDE_METABOLISM	17	1.63579	0.0143627	0.0196537
KEGG_AMINO_SUGAR_AND_NUCLEOTIDE_SUGAR_METABOLISM	38	1.62176	0.00176678	0.0218402
KEGG_ALANINE_ASPARTATE_AND_GLUTAMATE_METABOLISM	21	1.60058	0.0316574	0.026081
KEGG_EPITHELIAL_CELL_SIGNALING_IN_HELICOBACTER_PYLORI_INFECTION	53	1.59962	0.00527241	0.0255577
KEGG_SNARE_INTERACTIONS_IN_VESICULAR_TRANSPORT	34	1.51369	0.0352505	0.0515599
KEGG_RNA_POLYMERASE	25	1.50733	0.0384615	0.0528222
KEGG_BASE_EXCISION_REPAIR	32	1.46163	0.0405644	0.0734459
KEGG_NUCLEOTIDE_EXCISION_REPAIR	41	1.44574	0.0456942	0.0809724
KEGG_FRUCTOSE_AND_MANNOSE_METABOLISM	29	1.40585	0.0520446	0.106099
KEGG_B_CELL_RECEPTOR_SIGNALING_PATHWAY	58	1.40084	0.0328407	0.106521
KEGG_GALACTOSE_METABOLISM	20	1.38167	0.0880626	0.119232
KEGG_NATURAL_KILLER_CELL_MEDIATED_CYTOTOXICITY	74	1.38148	0.0273973	0.116593
KEGG_PRION_DISEASES	27	1.37318	0.093913	0.120428
KEGG_TYPE_II_DIABETES_MELLITUS	29	1.33925	0.107807	0.146789
KEGG_GLYCOLYSIS_GLUCONEOGENESIS	41	1.33209	0.0885417	0.150972
KEGG_PURINE_METABOLISM	117	1.31988	0.0444444	0.160098
KEGG_ALZHEIMERS_DISEASE	114	1.31732	0.0493631	0.158904
KEGG_UBIQUITIN_MEDIATED_PROTEOLYSIS	128	1.301	0.0448505	0.172241
KEGG_BASAL_TRANSCRIPTION_FACTORS	28	1.26055	0.139493	0.217714
KEGG_AMYOTROPHIC_LATERAL_SCLEROSIS_ALS	37	1.25584	0.122995	0.219177
KEGG_RIBOSOME	83	1.23538	0.113559	0.24201

## Sheet: ESM Table 9
ESM Table 9. Gene Set Enrichment Analysis showing downregulated biological pathways using KEGG molecular signature database in human ductal cells in response to 250x cytokines.
Comparisons were made between the “250x” dose of cytokine treatment to ductal cells versus vehicle. Pathways shown met the criterion of FDR q<0.25.
Pathway	Size	NES	Nom p-value	FDR q-value
KEGG_GLYCOSYLPHOSPHATIDYLINOSITOL_GPI_ANCHOR_BIOSYNTHESIS	23	-2.21148	0	0
KEGG_FOCAL_ADHESION	140	-2.12785	0	0.000506667
KEGG_TIGHT_JUNCTION	91	-2.04752	0	0.000710327
KEGG_GAP_JUNCTION	60	-1.97276	0	0.00326643
KEGG_ECM_RECEPTOR_INTERACTION	45	-1.96205	0	0.00307031
KEGG_ARRHYTHMOGENIC_RIGHT_VENTRICULAR_CARDIOMYOPATHY_ARVC	34	-1.96047	0	0.00255859
KEGG_REGULATION_OF_ACTIN_CYTOSKELETON	150	-1.92415	0	0.00363798
KEGG_DILATED_CARDIOMYOPATHY	40	-1.77842	0.002331	0.0188395
KEGG_LEUKOCYTE_TRANSENDOTHELIAL_MIGRATION	76	-1.69178	0.00243902	0.0418944
KEGG_VASCULAR_SMOOTH_MUSCLE_CONTRACTION	60	-1.68484	0.00233645	0.0388995
KEGG_HYPERTROPHIC_CARDIOMYOPATHY_HCM	37	-1.61683	0.00697674	0.0654976
KEGG_GLYCOSAMINOGLYCAN_DEGRADATION	16	-1.60251	0.0189474	0.0675577
KEGG_GLYCOSAMINOGLYCAN_BIOSYNTHESIS_HEPARAN_SULFATE	16	-1.5636	0.0344086	0.0871007
KEGG_AXON_GUIDANCE	92	-1.55784	0	0.0838488
KEGG_PATHOGENIC_ESCHERICHIA_COLI_INFECTION	45	-1.5566	0.0190931	0.0792285
KEGG_ADHERENS_JUNCTION	64	-1.53424	0.0118765	0.0890181
KEGG_CARDIAC_MUSCLE_CONTRACTION	35	-1.45414	0.03386	0.158199
KEGG_DRUG_METABOLISM_CYTOCHROME_P450	28	-1.43899	0.0454545	0.166291
KEGG_TGF_BETA_SIGNALING_PATHWAY	61	-1.43561	0.0216867	0.16108
KEGG_STARCH_AND_SUCROSE_METABOLISM	21	-1.42787	0.0701357	0.160497
KEGG_MELANOMA	46	-1.41318	0.05	0.167532
KEGG_HISTIDINE_METABOLISM	17	-1.39452	0.0697168	0.181691
KEGG_GLYCEROPHOSPHOLIPID_METABOLISM	58	-1.37456	0.0531646	0.198383
KEGG_CALCIUM_SIGNALING_PATHWAY	70	-1.37397	0.0473934	0.190677
KEGG_LYSOSOME	107	-1.32625	0.0479798	0.249675
KEGG_MELANOGENESIS	59	-1.32042	0.0603248	0.248566

## Sheet: ESM Table 10
ESM Table 10. Gene Set Enrichment Analysis showing upregulated biological pathways using KEGG molecular signature database in human ductal cells in response to 500x cytokines.
Comparisons were made between the “500x” dose of cytokine treatment to ductal cells versus vehicle. Pathways shown met the criterion of FDR q<0.25.
Pathway	Size	NES	Nom p-value	FDR q-value
KEGG_ANTIGEN_PROCESSING_AND_PRESENTATION	50	2.87095	0	0
KEGG_GRAFT_VERSUS_HOST_DISEASE	22	2.71118	0	0
KEGG_TYPE_I_DIABETES_MELLITUS	28	2.67173	0	0
KEGG_ALLOGRAFT_REJECTION	21	2.64703	0	0
KEGG_AUTOIMMUNE_THYROID_DISEASE	19	2.61294	0	0
KEGG_PROTEASOME	40	2.50974	0	0
KEGG_INTESTINAL_IMMUNE_NETWORK_FOR_IGA_PRODUCTION	24	2.48212	0	0
KEGG_LEISHMANIA_INFECTION	53	2.48152	0	0
KEGG_SYSTEMIC_LUPUS_ERYTHEMATOSUS	28	2.46623	0	0
KEGG_NOD_LIKE_RECEPTOR_SIGNALING_PATHWAY	48	2.40814	0	0
KEGG_CYTOKINE_CYTOKINE_RECEPTOR_INTERACTION	121	2.38307	0	0
KEGG_CYTOSOLIC_DNA_SENSING_PATHWAY	34	2.28927	0	0
KEGG_VIRAL_MYOCARDITIS	45	2.25257	0	0
KEGG_RIG_I_LIKE_RECEPTOR_SIGNALING_PATHWAY	48	2.24357	0	0
KEGG_SPLICEOSOME	125	2.14126	0	0
KEGG_JAK_STAT_SIGNALING_PATHWAY	86	2.10035	0	0
KEGG_CHEMOKINE_SIGNALING_PATHWAY	114	2.06069	0	4.47304e-05
KEGG_TOLL_LIKE_RECEPTOR_SIGNALING_PATHWAY	70	2.05141	0	0.000143698
KEGG_HEMATOPOIETIC_CELL_LINEAGE	35	2.01174	0	0.000276477
KEGG_RNA_DEGRADATION	50	1.91208	0	0.0010606
KEGG_CELL_ADHESION_MOLECULES_CAMS	75	1.83396	0	0.00302061
KEGG_COMPLEMENT_AND_COAGULATION_CASCADES	33	1.74553	0	0.00770787
KEGG_ADIPOCYTOKINE_SIGNALING_PATHWAY	49	1.70821	0.00178571	0.0110958
KEGG_SNARE_INTERACTIONS_IN_VESICULAR_TRANSPORT	34	1.65515	0.00358423	0.0184046
KEGG_APOPTOSIS	76	1.64039	0.00169205	0.0203847
KEGG_RNA_POLYMERASE	25	1.6101	0.0238971	0.026346
KEGG_NATURAL_KILLER_CELL_MEDIATED_CYTOTOXICITY	74	1.60846	0.00166113	0.0257408
KEGG_AMINO_SUGAR_AND_NUCLEOTIDE_SUGAR_METABOLISM	37	1.56724	0.012939	0.0360325
KEGG_EPITHELIAL_CELL_SIGNALING_IN_HELICOBACTER_PYLORI_INFECTION	53	1.54395	0.0140598	0.0429976
KEGG_ALANINE_ASPARTATE_AND_GLUTAMATE_METABOLISM	21	1.53961	0.0250447	0.0431357
KEGG_UBIQUITIN_MEDIATED_PROTEOLYSIS	128	1.50898	0	0.0542164
KEGG_PYRIMIDINE_METABOLISM	83	1.46895	0.0186757	0.0714896
KEGG_NICOTINATE_AND_NICOTINAMIDE_METABOLISM	17	1.45514	0.0571956	0.076759
KEGG_BASAL_TRANSCRIPTION_FACTORS	28	1.44581	0.0314685	0.0798673
KEGG_NOTCH_SIGNALING_PATHWAY	38	1.43067	0.045208	0.0866054
KEGG_B_CELL_RECEPTOR_SIGNALING_PATHWAY	57	1.37053	0.0582192	0.130881
KEGG_PRION_DISEASES	27	1.36864	0.0573013	0.128735
KEGG_PROTEIN_EXPORT	23	1.36001	0.112811	0.133023
KEGG_RIBOSOME	83	1.34573	0.0536585	0.142823
KEGG_BLADDER_CANCER	38	1.32773	0.0834846	0.156545
KEGG_AMYOTROPHIC_LATERAL_SCLEROSIS_ALS	36	1.29241	0.105751	0.190035
KEGG_GALACTOSE_METABOLISM	19	1.28775	0.15511	0.190476
KEGG_PATHWAYS_IN_CANCER	237	1.27979	0.0328358	0.19553
KEGG_MAPK_SIGNALING_PATHWAY	183	1.27575	0.0375587	0.195719
KEGG_FRUCTOSE_AND_MANNOSE_METABOLISM	28	1.26507	0.147208	0.203455
KEGG_HOMOLOGOUS_RECOMBINATION	24	1.23893	0.16699	0.230626
KEGG_TYPE_II_DIABETES_MELLITUS	29	1.23529	0.153985	0.230121

[truncated: 12 more sheets: ESM Table 11, ESM Table 12, ESM Table 13, ESM Table 14, ESM Table 15, ESM Table 16, ESM Table 17, ESM Table 18, ESM Table 19, ESM Table 20, ESM Table 21, ESM Table 22]
